# Supplementary material for: Geographical pattern of genetic diversity in Capsella bursa‐pastoris (Brassicaceae)—A global perspective
Source: Ecol Evol. 2020 Nov 13;11(1):199–213. doi: 10.1002/ece3.7010 (PMC7790636; doi:10.1002/ece3.7010)
Supplement: Supplementary file 2 [file ECE3-11-199-s002.xlsx]

## Sheet: Overview
	Geographical pattern of genetic diversity in Capsella bursa-pastoris (Brassicaceae) – a global perspective
	Christina Wesse1, Erik Welk2, Herbert Hurka1, and Barbara Neuffer1,3
	1 Department of Botany, University of Osnabrueck, Barbarastr. 11, D-49076 Osnabrück, Germany. ORCID-ID: 0000-0001-7947-6922.
	² Institute for Biology, Martin-Luther-University Halle-Wittenberg, Große Steinstr. 79, D-06108 Halle (Saale), Germany
	3 corresponding author, fax: ++49 541 969 2845, email: barbara.neuffer@biologie.uni-osnabrueck.de
	The authors have no conflicts of interest to declare.
	Supplementary Table S1 Supplementary Table S1a Provenances of Capsella bursa-pastoris populations. Country of origin is indicated by the international KFZ acronym. a) all provenances. b) provenances of only complete multilocus dataset
	Supplementary Table S2 Allele frequencies within different species of the genus Capsella at the loci Aat1, Aat2, Aat3, Gdh2, Lap3. Alleles are characterised by numbers after the corresponding locus. AAT: Aspartate aminotransferase, GDH: Glutamate dehydrogenase; LAP: Leucine aminopeptidase. For details see text.
	Supplementary Table S3 Frequencies of Capsella bursa-pastoris alleles between and within regions. For characterisation and nomenclature of alleles see Supplementary Table S1. IBE: Iberian Peninsula. BRT: British Isles. M+WE: Middle and Western Europe. MED: Circum-mediterranean. SCN: Scandinavia. EEU: Eastern Europe. CAL: California. NAM: North America (except California). M+SA: Middle and South A…
	Supplementary Table S4 Number and frequencies of all recorded genotypes of Capsella bursa-pastoris at single loci and at multicocus associations. Green: Genotypes with frequencies > 10% per region for genotypes with total frequencies > ca. 10%. For nomenclature of loci see Supplementary Table S1, and for regions Supplementary Table S2.
	Supplementary Table S5a Frequencies of complete multilocus genotypes of Capsella bursa-pastoris corresponding between regions. The 18 most common genotypes of 383 are shown in detail (the rest summarized in „others“). Frequencies depicted with .000 are <.001. Entries with dash whenever allele not detected. n number of individuals studied. †: Multilocus Mediterranean Genotype (MMG). IBE: Iberian P…
	Supplementary Table S5b Frequencies of complete multilocus genotypes of Capsella bursa-pastoris corresponding within regions. The 18 most common genotypes of 383 are shown in detail (the rest summarized in „others“). Frequencies depicted with .000 are <.001. Entries with dash whenever allele not detected. n number of individuals studied. †: Multilocus Mediterranean Genotype (MMG). IBE: Iberian Pe…
	Supplementary Table S6 Genotype diversity of Capsella bursa-pastoris. Numbers of different genotypes at single loci and multilocus associations are given in total and per region, in brackets number of ‘endemic’ genotypes. Colors refer to the number of genotypes, the darker the color the higher the number. Order statistics from high (order 1) to low (order 12) is given in the bottom line. For nome…
	Supplementary Table S7 Results of the Mantel test of Capsella bursa-pastoris populations. All calculations with 999 permutations.

## Sheet: TABLE S1a
Supplementary Table S1a Provenances of Capsella bursa-pastoris populations. Country of origin is indicated by the international KFZ acronym
POP	LAT	LONG	KFZ	LOCALITY	REGION
2	36.17	71.33	AFG	Hazarajat	ASIA
9	38.42	27.15	TR	Izmir	CIR
12	54.52	9.55	D	Schleswig	M+WEU
38	48	8.77	D	Wurmlingen	M+WEU
39	48	8.77	D	Wurmlingen	M+WEU
52	47.7	9.05	D	Mittelzell	M+WEU
63	33	35.5	IL	See Galilea	CIR
64	31.9	34.82	IL	Rehovot	CIR
68	51.87	7.73	D	Albersloh	M+WEU
78	51.92	8.83	D	Hiddesen	M+WEU
83	52.65	7.35	D	Teglingen	M+WEU
90	53.5	7.1	D	Greetsiel	M+WEU
98	51.18	8.47	D	Kahler Asten	M+WEU
100	56.88	16.73	S	Köpingsvik	SCN
101	55.4	12.98	S	Kämpinge	SCN
102	55.38	13.17	S	Trelleborg	SCN
103	55.92	14.28	S	Ahus	SCN
104	56.17	14.88	S	Carlshamm	SCN
108	58.88	14.92	S	Askersund	SCN
111	59.27	17.22	S	Mariefred	SCN
113	60.1	19.93	FIN	Maarianhamina	SCN
114	60.22	19.58	FIN	Storby	SCN
115	60.2	19.95	FIN	Gölby	SCN
116	60.23	20.1	FIN	Kastelhom	SCN
117	60.45	22.25	FIN	Turku	SCN
118	61	24.45	FIN	Haemeenlinna	SCN
119	61.59	25.39	FIN	Lahti	SCN
120	60.17	24.95	FIN	Helsinki	SCN
121	60	23.65	FIN	Snappertuna	SCN
122	59.85	23.22	FIN	Tvärminne	SCN
123	59.85	23.22	FIN	Tvärminne	SCN
132	61.9	27.85	FIN	Juva	SCN
138	63.57	29.07	FIN	Porokylä	SCN
143	66.45	29	FIN	Oulanka	SCN
147	68.65	27.57	FIN	Ivalo	SCN
149	69.76	27.02	FIN	Kevo	SCN
151	70.05	24.93	N	Lakselv	SCN
157	67.62	15.35	N	Sagfjord	SCN
158	67.27	15.4	N	Fauske	SCN
160	65.85	13.22	N	Mosjoen	SCN
161	65.63	13.28	N	Laksfors	SCN
165	64.02	11.48	N	Steinkjer	SCN
166	63.43	10.42	N	Trondheim	SCN
167	62.75	9.98	N	Ulsberg	SCN
170	62.3	9.62	N	Kongsvoll	SCN
171	61.88	9.1	N	Vagamo	SCN
172	61.88	9.1	N	Vagamo	SCN
174	61.72	8.39	N	Raubergstuben	SCN
178	61.45	7.47	N	Luster	SCN
180	60.07	6.54	N	Odda	SCN
181	59.93	6.6	N	Steinaberg	SCN
182	59.9	6.63	N	Seljestad	SCN
183	59.85	6.82	N	Roldal	SCN
184	63.59	9.67	N	Botn	SCN
187	57.33	10.5	DK	Saeby	SCN
190	55.07	9.32	DK	Rodekro	SCN
191	55.28	14.78	DK	Sandvig	SCN
194	55.32	15.19	DK	Frederikso	SCN
196	51.8	10.33	D	Clausthal-Zellerfeld	M+WEU
198	51.82	10.53	D	Torfhaus	M+WEU
199	51.72	10.52	D	St. Andreasberg	M+WEU
200	51.65	10.48	D	Bad Lauterberg	M+WEU
204	63.8	20.88	S	Holmön	SCN
207	65.69	-18.13	IS	Akyreyri	SCN
208	66.05	-16.65	IS	Husavik	SCN
210	63.85	15.33	S	Bredkälen	SCN
211	50.53	7.1	D	Ahrweiler	M+WEU
212	50.5	6.88	D	Esch	M+WEU
216	50.52	6.4	D	Schöneseiffen	M+WEU
218	49.82	6.68	D	Ehrang	M+WEU
220	29.63	52.57	IR	Shiraz	ASIA
221	29.63	52.57	IR	Shiraz	ASIA
222	29.58	51.67	IR	Kazerun	ASIA
224	36.33	-119.29	USA	Visalia	CAL
227	52.55	8.58	D	Wagenfeld	M+WEU
229	53.08	9.02	D	Sagehorn	M+WEU
231	53.67	8.52	D	Misselwarden	M+WEU
234	51.15	7.22	D	Wermelskirchen	M+WEU
240	50.83	7.85	D	Wehbach	M+WEU
244	51.78	6.13	D	Kleve	M+WEU
246	51.67	6.45	D	Xanten	M+WEU
250	46.33	10.05	CH	Poschiavo	M+WEU
253	46.47	9.8	CH	Julierpaß	M+WEU
257	46.68	8.83	CH	Mompetavetsch	M+WEU
264	46.52	7.32	CH	Saanenmöser	M+WEU
268	46.25	7.17	CH	Balmaz	M+WEU
275	46.62	8.3	CH	Handegg	M+WEU
278	46.75	8.42	CH	Sustenpaß	M+WEU
280	46.63	8.6	CH	Andermatt	M+WEU
281	46.67	8.63	CH	Andermatt	M+WEU
282	46.75	8.98	CH	Trun	M+WEU
284	66.72	27.38	FIN	Kemijärvi	SCN
285	67.43	26.57	FIN	Sodankylä	SCN
289	70.67	23.73	N	Hammerfest	SCN
290	69.97	23.27	N	Alta	SCN
291	67.92	15.55	N	Straumfjord	SCN
292	70.47	25.07	N	Olderfjord	SCN
293	67.32	23.78	FIN	Kolari	SCN
294	65.87	24.17	FIN	Tornio	SCN
326	35.67	51.43	IR	Teheran	ASIA
327	35.67	51.43	IR	Teheran	ASIA
328	35.67	51.43	IR	Teheran	ASIA
329	35.67	51.43	IR	Teheran	ASIA
331	51.98	7.7	D	Handorf	M+WEU
332	19.32	-98.78	MEX	Mexiko	M+SA
333	19.33	-99.21	MEX	Mexiko	M+SA
337	-27.48	153.02	AUS	Brisbane	AUS
338	-27.48	153.02	AUS	Brisbane	AUS
341	53.62	-111.15	CDN	Elk Island National Park	NAM
342	53.36	-113.73	CDN	Devon	NAM
343	53.54	-113.49	CDN	Edmonton	NAM
344	49.27	-123.12	CDN	Vancouver	NAM
345	40.02	-104.72	USA	Colorado	NAM
346	39.93	-104.5	USA	Colorado	NAM
348	-51.7	-57.85	GBF	Port Stanley	M+SA
349	-51.7	-57.85	GBF	Port Stanley	M+SA
350	52.08	7.5	D	Nordwalde	M+WEU
355	45.15	10.65	I	Castellucchio	CIR
356	45.16	10.79	I	Mantua	CIR
357	44.95	11.28	I	Pilastri	CIR
360	44.42	12.2	I	Ravenna	CIR
361	44.05	12.57	I	Rimini	CIR
363	43.82	12.27	I	Penabilli	CIR
368	43.19	12.13	I	Passignano sul Trasimeno	CIR
374	42.52	14.15	I	Montesilvano	CIR
376	42.33	14.2	I	Forca Caruso	CIR
377	42.07	13.63	I	Collarmele	CIR
378	42.03	13.42	I	Avezzano	CIR
379	41.73	13.68	I	Campoli Appennino	CIR
385	39.88	15.98	I	Mormanno	CIR
387	38.97	16.27	I	Sambiase	CIR
389	38.17	15.83	I	Gambarie	CIR
390	38.27	15.85	I	Sant´Eufemia d'Aspormonte	CIR
394	40.37	16.8	I	Metapontum	CIR
407	39.73	21.63	GR	Méteora-Klöster	CIR
415	37.73	22.75	GR	Mykenai	CIR
416	38.2	21.7	GR	Parália	CIR
418	38.03	22.1	GR	Kalávrita	CIR
440	39.65	22.42	GR	Lárisa	CIR
441	40.52	22.53	GR	Aiyínion	CIR
442	40.53	22.22	GR	Véroia	CIR
443	40.42	22.12	GR	Kastanéa	CIR
444	40.42	22.1	GR	Chantova-Paß	CIR
445	40.73	22.07	GR	Polímilos	CIR
446	40.57	22.58	GR	Klidhíon	CIR
467	47.63	12.18	D	Kiefersfelden	M+WEU
475	51.08	1.18	GB	Folkstone	BRT
477	50.79	-0.67	GB	Bognor Regis	BRT
480	51.18	-1.83	GB	Stonehenge	BRT
483	50.07	-5.71	GB	Land's End	BRT
488	51.86	-4.31	GB	Carmarthen	BRT
489	52.3	-3.51	GB	Rhayader	BRT
491	52.72	-2.76	GB	Shrewsbury	BRT
492	53.05	-3.68	GB	Pentre-Foelas	BRT
493	53.31	-4.64	GB	Holyhead	BRT
496	52.98	0.02	GB	Boston	BRT
498	53.97	-0.92	GB	York	BRT
502	54.6	-3.13	GB	Keswick	BRT
503	54.98	-2.25	GB	Haydon Bridge	BRT
505	55.77	-2	GB	Berwick-upon-Tweed	BRT
507	55.95	-3.19	GB	Edinburgh	BRT
509	57.01	-3.4	GB	Braemar	BRT
511	57.54	-2.95	GB	Keith	BRT
513	57.14	-4.68	GB	Fort Augustus	BRT
516	58.59	-3.52	GB	Thurso	BRT
517	58.28	-4.44	GB	Altnaharra	BRT
518	57.9	-5.16	GB	Ullapool	BRT
519	57.58	-5.08	GB	Achnasheen	BRT
522	56.44	-4.71	GB	Tyndrum	BRT
527	55.71	-4.72	GB	Dalry	BRT
530	53.72	-2.09	GB	Todmorden	BRT
532	51.75	-1.26	GB	Oxford	BRT
533	53.39	-0.73	GB	Kettering	BRT
536	52.58	1.72	GB	Great Yarmouth	BRT
540	52.53	13.42	D	Berlin	M+WEU
541	65.83	12.42	N	Tjötta	SCN
542	38.82	43.38	TR	Timar	CIR
543	40.78	43.13	TR	Susuz	CIR
544	-43.36	172.4	NZ	Banks Peninsula	AUS
545	-43.79	172.74	NZ	Lake Forsyth	AUS
546	-42.25	172.68	NZ	Kaituna	AUS
547	-42.25	172.68	NZ	Kaituna	AUS
548	-0.64	-90.34	EC	Isla Santa Cruz	M+SA
549	50.2	10.07	D	Bad Kissingen	M+WEU
550	47.7	8.63	CH	Schaffhausen	M+WEU
551	47.25	8.6	CH	Horgen	M+WEU
552	46.85	9.53	CH	Chur	M+WEU
553	47.15	9.52	FL	Vaduz	M+WEU
554	47.12	9.55	FL	Triesenberg	M+WEU
555	47.1	9.61	FL	Malbun	M+WEU
556	46.92	9.75	CH	Fideris	M+WEU
557	46.9	9.88	CH	Klosters	M+WEU
558	46.8	9.83	CH	Davos	M+WEU
559	46.75	9.95	CH	Flüela-Paß	M+WEU
560	46.77	10.07	CH	Susch	M+WEU
561	46.77	10.07	CH	Susch	M+WEU
562	46.5	9.83	CH	St. Moritz	M+WEU
563	46.4	9.68	CH	Maloja	M+WEU
564	46.4	9.68	CH	Maloja	M+WEU
565	46.4	9.68	CH	Maloja	M+WEU
566	46.08	12.3	I	Santa Croce	CIR
567	46.32	9.4	I	Chiavenna	CIR
568	46.37	9.36	I	Cimaganda	CIR
569	46.42	9.33	I	Pianazzo	CIR
570	46.47	9.35	I	Stuetta	CIR
571	46.55	9.33	CH	Splügen	M+WEU
572	46.45	9.2	CH	San Bernardino	M+WEU
573	46.38	9.23	CH	Mesocco	M+WEU
574	46.27	9.03	CH	Claro	M+WEU
575	46.48	8.8	CH	Faido	M+WEU
576	46.53	8.62	CH	Airolo	M+WEU
577	46.55	8.57	CH	Sankt Gotthard	M+WEU
578	46.55	8.57	CH	Sankt Gotthard	M+WEU
579	46.55	8.57	CH	Sankt Gotthard	M+WEU
580	46.62	8.57	CH	Hospental	M+WEU
581	46.57	8.42	CH	Furka-Paß	M+WEU
582	46.57	8.37	CH	Gletsch	M+WEU
583	46.52	8.3	CH	Ulrichen	M+WEU
584	46.4	8.13	CH	Fiesch	M+WEU
585	46.3	7.88	CH	Visp	M+WEU
586	46.2	7.88	CH	Eisten	M+WEU
587	46.12	7.97	CH	Saas Almagell	M+WEU
588	46.12	7.92	CH	Saas Fee	M+WEU
589	46.1	7.07	CH	Martigny	M+WEU
590	46.07	7	CH	Col de Forclaz	M+WEU
593	45.9	6.7	F	La Fayet	M+WEU
594	46.08	6.42	F	Bonneville	M+WEU
595	46.28	6.16	CH	Versoix	M+WEU
596	46.55	6.27	CH	Col du Marchairuz	M+WEU
597	46.67	6.33	CH	Le Pont	M+WEU
600	46.6	7.33	CH	Jaun Paß	M+WEU
601	46.63	7.38	CH	Reidenbach	M+WEU
602	46.75	7.62	CH	Thun	M+WEU
603	46.93	7.48	CH	Gümlingen	M+WEU
604	46.92	7.93	CH	Eschholzmatt	M+WEU
605	47.37	8.55	CH	Sörenberg	M+WEU
606	47.37	9.6	CH	Glaubenbühlenpaß	M+WEU
607	46.83	8.18	CH	Giswil	M+WEU
608	46.88	8.28	CH	Flüeli	M+WEU
609	46.88	8.65	CH	Altdorf	M+WEU
610	47.05	8.37	CH	Meggen	M+WEU
611	47.22	7.98	CH	Dagmarsellen	M+WEU
612	47.53	7.82	CH	Magden	M+WEU
613	59.65	12.83	S	Haversdalen	SCN
614	62.13	10.05	N	Folldal	SCN
615	62.1	9.42	N	Dovrefjell	SCN
616	60.88	11.57	N	Elverum	SCN
618	64.13	-21.86	IS	Reykjavik	SCN
619	64.13	-21.86	IS	Reykjavik	SCN
620	63.43	-20.28	IS	Vestmannaeyjar	SCN
621	63.43	-20.28	IS	Vestmannaeyjar	SCN
622	63.88	-20.92	IS	Eyrarbakki	SCN
624	47.02	5.48	F	Dole	M+WEU
626	44.79	1.16	F	Pont-de-Cause	M+WEU
627	37.68	12.78	I	Castelvetrano	CIR
628	37.68	13.02	I	Santa Margherita di Belice	CIR
632	37.78	14.83	I	Bronte	CIR
634	37.82	13.3	I	Corleone	CIR
636	37.59	12.83	I	Selinunte	CIR
637	37.97	12.97	I	Alcamo	CIR
638	37.67	13.23	I	Giuliana	CIR
639	37.8	13.99	I	Quaalla	CIR
640	38	13.63	I	Bosco Ficuzza	CIR
641	37.58	13.22	I	Caltabelotta	CIR
643	47	11.5	A	Brenner	M+WEU
644	52.28	8.05	D	Osnabrück	M+WEU
645	52.4	7.97	D	Bramsche	M+WEU
646	52.55	7.93	D	Bersenbrück	M+WEU
647	52.83	8.03	D	Cloppenburg	M+WEU
648	52.83	8.03	D	Cloppenburg	M+WEU
649	53.18	8	D	Bad Zwischenahn	M+WEU
650	53.25	8.12	D	Wiefelstede	M+WEU
651	53.45	8.12	D	Dangast	M+WEU
652	52.68	8.7	D	Sulingen	M+WEU
653	52.7	9.27	D	Heemsen	M+WEU
654	52.87	9.68	D	Fallingbostel	M+WEU
655	53.08	10	D	Bispingen	M+WEU
656	51.87	9.65	D	Münden	M+WEU
657	52.62	10.08	D	Celle	M+WEU
658	47.09	9.34	CH	Flums	M+WEU
659	49.65	6.45	D	Nittel	M+WEU
660	37.4	13.37	I	Montallegro	CIR
661	52.27	8.03	D	Osnabrück	M+WEU
662	52.27	8.03	D	Osnabrück	M+WEU
663	52.12	7.63	D	Greven	M+WEU
664	52.23	7.95	D	Hasbergen	M+WEU
665	52.23	7.95	D	Hasbergen	M+WEU
667	52.15	7.97	D	Lienen	M+WEU
668	52.27	8.03	D	Georgsmarienhütte	M+WEU
669	63.1	21.61	FIN	Vaasa	SCN
670	49.27	-123.12	CDN	Vancouver	NAM
671	49.27	-122.88	CDN	Vancouver	NAM
672	52.27	8.03	D	Osnabrück	M+WEU
673	52.27	8.03	D	Osnabrück	M+WEU
674	49.88	-119.48	CDN	Kelowna	NAM
675	39.08	-93.42	USA	Kansas City	NAM
676	36.87	-94.22	USA	Neosho	NAM
677	36.87	-94.22	USA	Neosho	NAM
678	36.87	-94.22	USA	Neosho	NAM
679	36.87	-94.37	USA	Neosho	NAM
680	36.87	-94.37	USA	Neosho	NAM
681	41.88	-87.63	USA	Chicago	NAM
682	46.65	7.9	CH	Schynige Platte	M+WEU
683	46.63	7.83	CH	Saxeten	M+WEU
684	46.65	7.9	CH	Schynige Platte	M+WEU
685	46.68	7.88	CH	Wilderswill	M+WEU
686	47.37	8.27	CH	Rheustal	M+WEU
687	43.18	3	F	Narbonne	M+WEU
688	40.72	0.58	E	Amposta	IBE
689	37.17	-3.58	E	Granada	IBE
690	36.25	-5.97	E	Vejer de La Frontera	IBE
691	38.35	-2.74	E	La Puerte de Segura	IBE
692	41.65	-4.72	E	Valladolid	IBE
693	46.87	10.93	A	Vent	M+WEU
694	46.75	10.92	A	Ötztaler Alpen	M+WEU
695	-15.63	-66.47	BOL	Huanacané	M+SA
696	52.27	8.03	D	Osnabrück	M+WEU
697	44.18	10.35	I	Alpi Apuani	CIR
700	38.53	-121.73	USA	Davis	CAL
701	38.53	-121.73	USA	Davis	CAL
702	38.53	-121.73	USA	Davis	CAL
703	38.53	-121.73	USA	Davis	CAL
704	39.5	-119.78	USA	Reno	NAM
705	38.53	-121.73	USA	Davis	CAL
707	38.53	-121.73	USA	Davis	CAL
708	38.45	-121.82	USA	Dixon	CAL
709	38.68	-121.77	USA	Woodland	CAL
710	39.13	-122.85	USA	Nice	CAL
711	39.13	-122.85	USA	NIce	CAL
712	39.15	-122.15	USA	Williams	CAL
713	37.95	-121.28	USA	Stockton	CAL
714	37.95	-121.28	USA	Stckton	CAL
715	37.72	-120.2	USA	Coulterville	CAL
716	37.48	-119.97	USA	Mariposa	CAL
718	36.57	-119.62	USA	Selma	CAL
719	35.97	-119.3	USA	Pixley	CAL
720	35.77	-119.25	USA	Delano	CAL
721	35.5	-119.28	USA	Shafter	CAL
722	35.5	-119.27	USA	Shafter	CAL
723	34.98	-118.93	USA	Wheeler Ridge	CAL
724	34.7	-118.13	USA	Lancaster	CAL
725	34.7	-118.13	USA	Lancaster	CAL
726	37.3	-120.38	USA	Tuttle	CAL
727	39.52	-122.3	USA	Willow	CAL
728	39.52	-122.2	USA	Willow	CAL
729	39.78	-121.95	USA	Nord	CAL
730	40.15	-122.25	USA	Red Bluff	CAL
731	40.55	-122.38	USA	Redding	CAL
732	40.65	-122.93	USA	Douglas City	CAL
733	40.73	-122.93	USA	Weaverville	CAL
734	40.64	-124.23	USA	Blue Lake	CAL
735	40.64	-124.23	USA	Loleta	CAL
736	40.27	-123.87	USA	Myer´s Flat	CAL
738	39.36	-123.81	USA	Caspar	CAL
739	39.33	-120.18	USA	Truckee	CAL
740	39.5	-119.78	USA	Reno	NAM
742	39.15	-119.77	USA	Carson City	NAM
743	39.17	-120.15	USA	South Lake Tahoe	CAL
744	39.17	-120.15	USA	Tahoe City	CAL
745	38.73	-120.67	USA	Camino	CAL
746	38.53	-121.73	USA	Davis	CAL
747	39.33	-120.18	USA	Truckee	CAL
748	37.87	-122.25	USA	Berkeley	CAL
749	39.62	-120.42	USA	Sattley	CAL
750	39.87	-121.17	USA	Bucks Lake	CAL
751	37.77	-122.42	USA	San Francisco	CAL
752	44.5	-109.42	USA	Yellowstone Park	NAM
753	45.95	7.2	CH	Bourg-Saint-Pierre	M+WEU
754	45.83	7.17	I	Großer Sankt Bernhard	CIR
755	45.82	7.23	I	Etroubles	CIR
756	45.83	7.17	I	Großer Sankt Bernhard	CIR
757	45.83	7.17	I	Großer Sankt Bernhard	CIR
758	46.65	7.9	CH	Schynige Platte	M+WEU
759	42.77	11.1	I	Grosseto	CIR
761	37.97	23.72	GR	Athen	CIR
762	37.97	23.72	GR	Athen	CIR
763	29.32	30.83	ET	El Faiyum	CIR
764	29.32	30.83	ET	El Faiyum	CIR
765	27.23	31.12	ET	Asyut	CIR
766	52.3	7.87	D	Osnabrück	M+WEU
767	32.07	34.77	IL	Tel-Aviv	CIR
768	32.07	34.77	IL	Tel-Aviv	CIR
772	51.05	13.73	D	Dresden	M+WEU
773	41.83	16	I	Gargano	CIR
777	42.35	-3.7	E	Burgos	IBE
778	42.57	-5.3	E	San Miguel de Escalada	IBE
779	43.13	-3.12	E	Santa Marina de Valdeón	IBE
780	58.58	7.79	N	Evje	SCN
781	60.28	6.25	N	Jondal	SCN
782	61.15	7.25	N	Refsness	SCN
783	61.83	8.55	N	Lom	SCN
784	60.99	9.23	N	Fagernes	SCN
785	38.52	-92.07	USA	Taos	NAM
786	38.88	-91.45	USA	Missouri	NAM
787	46.8	8.07	CH	Brienzer Rothorn	M+WEU
788	46.57	7.87	CH	Mürren	M+WEU
789	46.62	8.04	CH	Grindelwald	M+WEU
790	46.65	7.9	CH	Schynige Platte	M+WEU
791	41.68	15.58	I	Rignano Garganico	CIR
792	41.83	16	I	Gargano	CIR
794	41.72	15.95	I	Monte Sant´Angelo	CIR
795	43.61	6.48	F	Montferrat	M+WEU
796	46.65	7.9	CH	Schynige Platte	M+WEU
797	46.65	7.9	CH	Schynige Platte	M+WEU
798	49	8.4	D	Karlsruhe	M+WEU
799	49.48	8.45	D	Mannheim	M+WEU
800	48.52	9.03	D	Tübingen	M+WEU
802	48.97	9.13	D	Ebhausen	M+WEU
804	-35.28	149.13	AUS	Canberra	AUS
805	-33.73	151	AUS	Castle Hill	AUS
808	28.36	-16.4	E	Teneriffa	IBE
809	37.25	-1.8	E	Rambla	IBE
810	51.63	11.13	D	Harzgerode	M+WEU
811	52.07	11.08	D	Gommern	M+WEU
812	51.87	11.08	D	Harslebener Berge	M+WEU
813	51.83	12.23	D	Naturschutzgebiet Saalberger Damm	M+WEU
814	51.52	11.53	D	Eisleben	M+WEU
815	51.5	10.78	D	Nordhausen	M+WEU
816	48.77	11.45	D	Ingolstadt	M+WEU
817	46.7	12.35	I	Sexten	CIR
818	46.7	12.35	I	Sexten	CIR
819	52.28	7.43	D	Rheine	M+WEU
820	53.33	8.23	D	Jade	M+WEU
821	52.27	8.03	D	Osnabrück	M+WEU
825	53.73	7.38	D	Baltrum	M+WEU
826	53.73	7.38	D	Baltrum	M+WEU
827	52.27	8.03	D	Osnabrück	M+WEU
828	46.75	9.5	CH	Graubünden	M+WEU
829	42.5	1.52	AND	Andorra	M+WEU
830	42.62	0.52	E	Benasque	IBE
831	32.95	131.12	J	Aso	ASIA
832	52.53	8.38	D	Lembruch	M+WEU
834	52.53	8.38	D	Lembruch	M+WEU
835	52.09	-7.61	IRL	Dungarvan	BRT
837	39.63	3	E	Mallorca	IBE
838	39.7	2.68	E	Mallorca	IBE
840	39.75	2.64	E	Mallorca	IBE
841	39.77	3.02	E	Mallorca	IBE
842	52.27	8.03	D	Osnabrück	M+WEU
843	29.85	31.22	ET	Kairo	CIR
845	-54.8	-68.3	RA	Ushuaio	M+SA
846	38.63	-90.18	USA	Missouri Botanical Garden	NAM
847	38.57	-92.17	USA	Jefferson City	NAM
848	38.5	-90.63	USA	Eureka	NAM
849	39.7	-91.37	USA	Hannibal	NAM
850	36.34	-96.8	USA	Pawnee	NAM
851	42.35	-71.07	USA	Boston	NAM
852	42.35	-71.07	USA	Boston	NAM
853	42.35	-71.07	USA	Boston	NAM
854	59.92	10.75	N	Oslo	SCN
855	39.95	-83	USA	Columbus	NAM
856	43.2	-3.2	E	Picos de Europa	IBE
857	59.57	150.8	RUS	Magadan	ASIA
858	59.57	150.8	RUS	Magadan	ASIA
859	55.25	38.02	RUS	Oka-Terrasse	EEU
860	55.25	38.02	RUS	Oka-Terrasse	EEU
861	58.2	40.2	RUS	Danilov	EEU
863	58	56.25	RUS	Perm	EEU
864	56.85	60.6	RUS	Sverdlovsk	ASIA
865	55.03	82.92	RUS	Novosibirsk	ASIA
866	53.92	102.04	RUS	Sima	ASIA
868	52.27	104.03	RUS	Irkutsk	ASIA
869	51.87	104.85	RUS	Listwjanka	ASIA
870	51.74	111.97	RUS	Mogson	ASIA
871	51.62	114.33	RUS	Karymskaya	ASIA
872	48.82	135.13	RUS	Tschernyishänski Sawad	ASIA
874	46.67	11.15	I	Meran	CIR
875	46	-94.25	USA	Minnesota	NAM
876	-51.72	-61.3	GBF	Falkland Inseln	M+SA
877	??	??	AUS	Melba	AUS
878	41.9	12.48	I	Rom	CIR
879	35.38	24.74	GR	Kreta	CIR
880	35.38	24.74	GR	Kreta	CIR
881	-37.88	145	AUS	Elsternwick	AUS
882	-36.66	142.26	AUS	Dooen	AUS
883	-36.66	142.26	AUS	Dooen	AUS
884	-36.66	142.26	AUS	Dooen	AUS
889	-35.23	149.83	AUS	Ginninderra	AUS
890	-35.23	149.83	AUS	Ginninderra	AUS
891	-35.23	149.83	AUS	Ginninderra	AUS
892	-35.23	149.83	AUS	Ginninderra	AUS
898	-28.21	152.1	AUS	Hermitage	AUS
899	-27.61	153.06	AUS	Fern Tree	AUS
901	39.62	19.92	GR	Korfu	CIR
912	39.38	20.12	GR	Kavos	CIR
916	39.62	19.92	GR	Korfu	CIR
919	39.78	19.92	GR	Kassiópi	CIR
920	39.77	19.87	GR	Períthia	CIR
925	39.67	20.85	GR	Ioáninna	CIR
927	39.77	21.17	GR	Metsovo	CIR
928	39.77	21.17	GR	Metsovo	CIR
929	40.33	21.3	GR	Katarapaß	CIR
930	40.33	21.3	GR	Katarapaß	CIR
931	40.33	21.3	GR	Katarapaß	CIR
933	40.33	21.3	GR	Katarapass	CIR
939	8.85	-70.82	YV	Pico el Aguila	M+SA
940	38.78	32.25	TR	Saricakaya	CIR
941	38.78	32.25	TR	Saricakaya	CIR
942	43.47	3.27	F	Mauren	M+WEU
943	51.67	39.17	RUS	Voronezh	EEU
945	55.75	37.58	RUS	Moskau	EEU
947	52.27	106.27	RUS	Selenga	ASIA
948	43.72	5.77	F	Gorges du Verdon	M+WEU
949	43.72	5.77	F	Gorges du Verdon	M+WEU
950	47	13.62	I	Rif. Marinelli	CIR
951	46.4	13.02	I	Tolmezzo	CIR
955	46.47	7.28	CH	Gstaad	M+WEU
956	51.12	9.12	D	Bad Wildungen	M+WEU
957	53.32	11.5	D	Ludwigslust	M+WEU
958	54.1	12.92	D	Waren/Teterow	M+WEU
959	54.68	13.43	D	Rügen	M+WEU
960	54.63	13.23	D	Rügen	M+WEU
962	53.87	13.92	D	Usedom	M+WEU
963	-33.9	151.2	AUS	Sydney	AUS
967	51.25	22.58	PL	Lublin	M+WEU
968	52.25	21	PL	Warsaw	M+WEU
972	35.2	24.23	GR	Patsianos	CIR
975	35.2	24.23	GR	Patsianos	CIR
977	35.19	24.23	GR	Frangokastello	CIR
978	35.19	24.23	GR	Frangokastello	CIR
979	52.93	8.1	D	Neuenkirchen	M+WEU
980	46.35	48.06	RUS	Astrakhan	EEU
981	50.07	11.17	D	Köttel	M+WEU
982	49.68	10.84	D	Krausenbechhofen	M+WEU
983	49.5	10.42	D	Bad Windsheim	M+WEU
985	50.68	136.85	RUS	Dendropark	ASIA
986	48.45	135.1	RUS	Chabarowsk	ASIA
987	45.03	0.58	F	Dordogne	M+WEU
988	47.58	13.05	A	Gößnitztal	M+WEU
989	50.5	11	D	Thüringer Wald	M+WEU
990	48.85	12.97	D	Deggendorf	M+WEU
991	48.03	15.6	A	Traisen	M+WEU
992	48.03	15.6	A	Traisen	M+WEU
993	48.03	15.6	A	Traisen	M+WEU
994	48.55	15.35	A	Almhaus	M+WEU
995	47.87	15.37	A	Annaberg	M+WEU
996	48.22	15.32	A	Melk	M+WEU
997	47.77	15.47	A	Terz	M+WEU
998	47.67	15.48	A	Mürzsteg	M+WEU
999	47.57	15.62	A	Langenwang	M+WEU
1000	47.62	15.28	A	Seewiesen	M+WEU
1001	47.57	15.32	A	Au	M+WEU
1002	47.52	15.22	A	Thörl	M+WEU
1003	47.6	15.67	A	Mürzzuschlag	M+WEU
1004	47.55	16.1	A	Aspang	M+WEU
1005	47.67	16.17	A	Sinnersdorf	M+WEU
1006	47.23	16.35	A	Großpetersdorf	M+WEU
1007	47.1	16.88	H	Kám	M+WEU
1008	46.96	16.45	H	Gasztony	M+WEU
1009	47	16.17	A	Königsdorf	M+WEU
1010	46.93	15.85	A	Oedt bei Feldbach	M+WEU
1011	46.68	16.03	A	Sicheldorf	M+WEU
1012	46.71	15.7	A	Lichendorf	M+WEU
1013	46.77	15.45	A	Kitzeck	M+WEU
1014	46.77	15.45	A	Kitzeck	M+WEU
1015	46.68	15.4	A	Arnfels	M+WEU
1016	46.75	15.37	A	Gleinstätten	M+WEU
1017	46.68	15.22	A	Aibl	M+WEU
1018	46.68	15.25	A	Eibiswald	M+WEU
1019	46.68	15.07	A	Soboth	M+WEU
1020	46.9	14.38	A	St. Magdalena	M+WEU
1021	46.65	14.93	A	Lavamünd	M+WEU
1022	46.58	14.8	A	Bleiburg	M+WEU
1023	46.82	14.78	A	Zell-Schaida	M+WEU
1024	46.82	14.77	A	Zell-Schaida	M+WEU
1025	46.53	14.08	A	Maria-Elend	M+WEU
1026	47.8	16.61	A	St. Margareten	M+WEU
1027	46.87	12.88	A	Winklern	M+WEU
1028	46.98	12.9	A	Döllach	M+WEU
1029	47.03	12.83	A	Heiligenblut	M+WEU
1030	47.23	12.82	A	Großglockner-Hochstraße	M+WEU
1031	47.22	13.35	A	Großglockner-Hochstraße	M+WEU
1032	47.25	15.38	A	Fuscher Törl	M+WEU
1033	47.17	12.82	A	Ferleiten	M+WEU
1034	47.28	12.72	A	Bruck	M+WEU
1035	47.38	13.45	A	Radstadt	M+WEU
1036	47.28	13.5	A	Untertauern	M+WEU
1038	47.2	13.6	A	Tweng	M+WEU
1040	47.28	14.48	A	Möderbrugg	M+WEU
1041	47.43	14.48	A	Hohentauern	M+WEU
1043	47.57	14.45	A	Admont	M+WEU
1044	47.77	15.32	A	Mariazell	M+WEU
1045	-35.28	149.13	AUS	Canberra	AUS
1046	-35.25	149.44	AUS	Bungendore	AUS
1047	-35.43	149.8	AUS	Braidwood	AUS
1048	-35.79	150.23	AUS	Malua Bay	AUS
1049	-35.73	150.2	AUS	Batehaven	AUS
1050	-35.33	149.08	AUS	Canberra	AUS
1051	-35.33	149.08	AUS	Canberra	AUS
1052	-35.33	149.08	AUS	Canberra	AUS
1054	-33.55	148.36	AUS	Harden	AUS
1055	-34.45	147.53	AUS	Temora	AUS
1056	-34.35	147.22	AUS	Ariah Park	AUS
1057	-34.35	146.9	AUS	Ardlethan	AUS
1058	-34.17	146.34	AUS	Barellan	AUS
1059	-34.28	146.03	AUS	Griffith	AUS
1060	-34.28	146.03	AUS	Griffith	AUS
1061	-34.28	146.18	AUS	Griffith	AUS
1062	-34.52	146.18	AUS	Witton	AUS
1063	-34.55	146.4	AUS	Leeton	AUS
1064	-34.55	146.41	AUS	Leeton	AUS
1066	-35.13	146.65	AUS	Boree Creek	AUS
1067	-36.08	146.93	AUS	Albury	AUS
1068	-36.12	146.89	AUS	Wodonga	AUS
1069	-36.57	146.73	AUS	Myrtleford	AUS
1070	-36.57	146.73	AUS	Myrtleford	AUS
1071	-36.5	146.59	AUS	Whorouly	AUS
1072	-36.5	146.59	AUS	Whorouly	AUS
1073	-36.45	146.5	AUS	Markwood	AUS
1074	-36.4	145.37	AUS	Mooroopna	AUS
1075	-36.38	145.4	AUS	Shepparton	AUS
1076	-36.32	145.05	AUS	Kyabram	AUS
1077	-36.13	144.75	AUS	Echuca	AUS
1078	-35.73	143.92	AUS	Kerang	AUS
1079	-35.35	143.57	AUS	Swan Hill	AUS
1080	-35.35	143.57	AUS	Swan Hill	AUS
1081	-34.93	138.6	AUS	Adelaide	AUS
1082	-34.53	138.96	AUS	Tanunda	AUS
1083	-34.02	138.68	AUS	Auburn	AUS
1084	-33.83	138.61	AUS	Clare	AUS
1085	-33.5	138.6	AUS	Spalding	AUS
1086	-32.93	138.67	AUS	Yatina	AUS
1087	-32.42	138.53	AUS	Carrieton	AUS
1088	-31.34	138.35	AUS	Wilpena Pound	AUS
1089	-31.97	141.45	AUS	Broken Hill	AUS
1090	-34.1	141.92	AUS	Wentworth	AUS
1092	-34.51	144.84	AUS	Hay	AUS
1093	-35.92	150.1	AUS	Moruya	AUS
1094	-35.28	149.13	AUS	Canberra	AUS
1095	-35.33	149.08	AUS	Canberra	AUS
1096	-35.28	149.13	AUS	Canberra	AUS
1097	-35.28	149.13	AUS	Canberra	AUS
1099	-33.53	151.13	AUS	Sydney	AUS
1100	-33.71	150.31	AUS	Katoomba	AUS
1101	-36.14	149.08	AUS	Cooma	AUS
1102	-36.41	148.61	AUS	Jindabyne	AUS
1103	-35.33	149.08	AUS	Canberra	AUS
1104	-36.14	149.08	AUS	Cooma	AUS
1105	-36.14	149.08	AUS	Cooma	AUS
1106	-36.42	148.62	AUS	Jindabyne	AUS
1107	-35.33	149.08	AUS	Canberra	AUS
1108	-35.28	149.13	AUS	Canberra	AUS
1109	6.95	80.77	CL	Nuwara Eliya	ASIA
1111	6.95	80.77	CL	Nuwara Eliya	ASIA
1112	51.82	11.27	D	Gatersleben	M+WEU
1114	51.82	11.27	D	Gatersleben	M+WEU
1115	37.77	-2.22	E	Jaen/Andalusien	IBE
1117	37.93	22.93	GR	Korinth	CIR
1118	40.08	22.35	GR	Olympia	CIR
1119	40.08	22.35	GR	Olympia	CIR
1121	51.73	9.02	D	Bad Driburg	M+WEU
1123	65.26	-14	IS	Seydisfjoerdur	SCN
1124	48.4	10.68	D	Horgau	M+WEU
1125	48.53	11.17	D	Unterbernbach	M+WEU
1127	49	12	D	Hafting	M+WEU
1128	48.75	11.85	D	Siegenburg	M+WEU
1129	52.27	104.33	RUS	Irkutsk	ASIA
1130	51.88	104.8	RUS	Port Baikal	ASIA
1131	51.72	103.7	RUS	Kultuk	ASIA
1132	51.68	103.7	RUS	Kap Schamazka	ASIA
1133	54.95	73.32	RUS	Omsk	ASIA
1134	62.02	25.55	FIN	Korpilahti	SCN
1135	64.92	25.5	FIN	Kempele	SCN
1136	66.38	29.32	FIN	Oulanka	SCN
1137	63.55	29.12	FIN	Nurmes	SCN
1138	62.6	29.77	FIN	Joenssuu	SCN
1139	62.58	28.59	FIN	Lintulan luostari	SCN
1140	61.52	28.18	FIN	Puumala	SCN
1141	62.57	25.85	FIN	Sourlahti	SCN
1142	60.74	26.05	FIN	Artjärvi	SCN
1143	59.28	-2.58	GB	Burness	BRT
1144	56.4	-3.45	GB	New-Queensferry	BRT
1146	57.59	-4.43	GB	Dingwall	BRT
1147	57.9	-5.16	GB	Ullapool	BRT
1148	57.9	-5.16	GB	Ullapool	BRT
1149	57.9	-5.16	GB	Ullapool	BRT
1150	57.54	-6.23	GB	Skye	BRT
1151	55.34	-3.44	GB	Moffat	BRT
1152	55.07	-1.47	GB	Housesteads	BRT
1153	55.07	-1.47	GB	Housesteads	BRT
1155	54.06	-2.15	GB	Malham	BRT
1156	53.33	-1.66	GB	Hathersage	BRT
1157	53.08	-1.32	GB	Matlock	BRT
1159	52.74	1.41	GB	Morsfren	BRT
1160	52.93	1.3	GB	Cromer	BRT
1163	65.97	29.18	FIN	Kuusamo	SCN
1166	46.48	14.45	A	Zell-Scheida	M+WEU
1170	65.02	25.47	FIN	Oulu	SCN
1171	65.97	29.18	FIN	Kuusamo	SCN
1172	65.12	25.77	FIN	Kiiminki	SCN
1174	-34.48	148.92	AUS	Woods Reserve	AUS
1175	-35.99	148.77	AUS	Adaminibay	AUS
1177	52.27	104.33	RUS	Irkutsk	ASIA
1178	52.27	104.33	RUS	Irkutsk	ASIA
1179	52.27	104.33	RUS	Irkutsk	ASIA
1181	52.27	104.33	RUS	Irkutsk	ASIA
1183	-36.77	-73.07	RCH	Concepcion	M+SA
1184	-36.83	-73.05	RCH	Concepcion	M+SA
1185	-36.82	-73.05	RCH	Concepcion	M+SA
1186	-38.44	-71.88	RCH	Curacautin	M+SA
1187	-38.47	-71.7	RCH	Manzanar	M+SA
1188	-38.45	-71.37	RCH	Lonquimay	M+SA
1189	-38.65	-71.09	RCH	Liucura	M+SA
1190	-38.49	-71.17	RCH	Icalma	M+SA
1191	-37.02	-71.75	RCH	Los Laureles	M+SA
1192	-39.82	-73.24	RCH	Valdivia	M+SA
1193	-39.82	-73.23	RCH	Valdivia	M+SA
1195	-41.12	-73.05	RCH	Frutillar	M+SA
1196	-41.47	-72.95	RCH	Puerto Montt	M+SA
1197	-41.47	-72.95	RCH	Puerto Montt	M+SA
1198	-41	-72.88	RCH	Puerto Octay	M+SA
1199	-38.73	-72.6	RCH	Temuco	M+SA
1200	27.7	85.32	NEP	Kathmandu	ASIA
1201	28.65	83.6	NEP	Kalopani	ASIA
1202	28.5	83.65	NEP	Tatopani	ASIA
1203	28.37	83.8	NEP	Landrung	ASIA
1206	28.55	-16.2	E	El Bailadero	IBE
1212	28.05	-16.71	E	Aguamasu	IBE
1213	28.39	-16.52	E	La Orotova	IBE
1214	28.34	-16.42	E	Arafo	IBE
1217	28.12	-16.73	E	Adeje	IBE
1218	28.45	-16.37	E	La Esperanza	IBE
1219	28.45	-16.37	E	La Esperanza	IBE
1223	47.06	9.5	FL	Balzers	M+WEU
1224	47.12	9.56	FL	Triesenberg	M+WEU
1225	42.18	-4.1	E	Burgos	IBE
1226	41.25	-4.44	E	Valladolid	IBE
1227	41.25	-4.44	E	Valladolid	IBE
1228	40.07	-0.68	E	Avila	IBE
1229	40.35	-5.1	E	Sierra de Gredos	IBE
1230	40.36	-5.52	E	El Barco de Avila	IBE
1231	40.23	-5.45	E	Bejar	IBE
1232	40.5	-6.27	E	Monsagro	IBE
1233	40.61	-6.46	E	Ciudad Rodrigo	IBE
1234	39.98	-6.53	E	Coria	IBE
1235	39.83	-6.14	E	Serradilla	IBE
1236	39.92	-5.9	E	La Bazagona	IBE
1237	39.89	-5.43	E	Navalmoral	IBE
1238	39.95	-4.82	E	Talavera de al Reina	IBE
1239	39.65	-3.02	E	La Nava de Riconavilla	IBE
1240	39.31	-5.08	E	Castilblanco	IBE
1241	39.45	-5.32	E	Guadalupe	IBE
1242	39.12	-5.49	E	Obando	IBE
1243	39	-6	E	Santa Amalia	IBE
1244	39.45	-5.88	E	Trujillo	IBE
1245	39.47	-6.37	E	Cáceres	IBE
1246	39.53	-7.05	E	Membrio	IBE
1247	39.38	-7.38	P	Portagen	IBE
1248	39.45	-8.25	P	Tramagal	IBE
1249	38.8	-9.38	P	Sintra	IBE
1250	38.65	-8.35	P	Silveiras	IBE
1251	38.38	-7.34	P	Mourao	IBE
1252	38.32	-6.77	E	Jerez de los Caballeros	IBE
1253	38.88	-6.97	E	Badajoz	IBE
1254	38.9	-6.3	E	Merida	IBE
1255	38.38	-6.32	E	El Raposo	IBE
1256	38.26	-5.67	E	Azuaga	IBE
1257	38.7	-5.28	E	Almorchon	IBE
1258	38.38	-4.97	E	Alcaracejos	IBE
1259	38.27	-4.32	E	Cardena	IBE
1260	37.89	-4.38	E	Bujalance	IBE
1261	37.89	-4.38	E	Bujalance	IBE
1262	39.22	-3.61	E	Villarubia	IBE
1263	37.69	-5.44	E	El Priorato	IBE
1264	37.58	-4.03	E	Burguillos	IBE
1265	37.7	-5.7	E	Aracena	IBE
1266	37.78	-5.53	E	La Granada de Riotinto	IBE
1267	37.93	-5.12	E	Cortegana	IBE
1268	37.78	-6.82	E	Santa Bárbara de Casa	IBE
1269	37.43	-6	E	San Bartolomé de la Torre	IBE
1270	37.23	-6.89	E	Palos de la Frontera	IBE
1271	37.83	-5.28	E	Huelva	IBE
1272	36.99	-6.54	E	Matalascanas	IBE
1273	37.3	-5.7	E	Pilas	IBE
1274	37.38	-5.98	E	Sevilla	IBE
1275	37.23	-4.57	E	Morón de la Frontera	IBE
1276	37.28	-3.13	E	Estepa	IBE
1277	37.95	-3.47	E	El Torcal	IBE
1278	36.75	-2.17	E	Nerja	IBE
1279	36.82	-2.5	E	Velez de Benaudalla	IBE
1280	36.92	-2.62	E	Pampaneira	IBE
1281	36.95	-2.65	E	Bubion	IBE
1282	36.95	-2.67	E	Sierra Nevada	IBE
1283	36.95	-2.67	E	Sierra Nevada	IBE
1284	36.95	-2.65	E	Capileira	IBE
1285	38.5	-2.52	E	Sierra Nevada	IBE
1286	38.33	-2.52	E	Sierra Nevada	IBE
1287	38.17	-2.57	E	Sierra Nevada	IBE
1288	37.48	-2.77	E	Baza	IBE
1289	38.67	-2.67	E	Mogon	IBE
1290	38.5	-1.07	E	Mogon	IBE
1291	38.03	-3.29	E	Torreperogil	IBE
1292	38.22	-2.37	E	Bailén	IBE
1293	47.47	5.23	F	Dijon	M+WEU
1294	42.13	-3.59	E	Cuevas de S. Clemente	IBE
1295	40.95	-3.88	E	Segovia	IBE
1296	40.97	-5.65	E	Salamanca	IBE
1298	43.33	-5.26	E	Tazones	IBE
1299	43.27	-3.17	E	Camarmona	IBE
1300	47.42	0.93	F	Ambois	M+WEU
1301	40.3	-5.08	E	Sierra de Gredos	IBE
1311	42.88	0.1	F	Cauterets	M+WEU
1312	42.7	0.01	F	Cirque de Gavarnie	M+WEU
1313	42.98	-1	F	Pic d' Orhy	M+WEU
1314	47.32	5.02	F	Dijon	M+WEU
1316	47.1	4.93	F	Prémeaux	M+WEU
1317	47.63	4.33	F	Montbard	M+WEU
1318	47.47	3.73	F	Vézelay	M+WEU
1320	46.95	4.3	F	Autun	M+WEU
1321	46.95	4.3	F	Autun	M+WEU
1322	46.43	4.65	F	Cluny	M+WEU
1324	48.1	7.67	D	Kaiserstuhl	M+WEU
1326	-44.13	170.5	NZ	Dunedin	AUS
1327	-44.13	170.5	NZ	Dunedin	AUS
1328	-44.13	170.5	NZ	Dunedin	AUS
1329	-44.95	169.14	NZ	Cromwell	AUS
1330	-44.94	168.84	NZ	Arrowtown	AUS
1331	-44.94	168.84	NZ	Arrowtown	AUS
1332	-43.75	170.95	NZ	New Zealand	AUS
1333	61.17	10.37	N	Faberg	SCN
1334	60.62	30.51	RUS	NA	EEU
1335	41.07	-8.08	P	Cinfaes	IBE
1336	50.72	23.25	PL	Zamosc	M+WEU
1337	64.13	-21.86	IS	Reykjavik	SCN
1338	53.25	18.18	PL	Janikow	M+WEU
1339	51.08	17	PL	Wroclaw	M+WEU
1340	51.38	17.07	PL	Ligota Piekna	M+WEU
1341	65.69	-18.13	IS	Akureyri	SCN
1343	36.73	-4.83	E	Ronda	IBE
1344	37.47	-2.07	E	Alcalá la Real	IBE
1346	36.72	-4.5	E	Malaga	IBE
1347	36.75	-4.83	E	Ronda	IBE
1348	36.75	-4.83	E	Ronda	IBE
1349	36.75	-4.8	E	Alpandeire	IBE
1350	37.88	-3.23	E	Cordoba	IBE
1351	37.4	-4.02	E	Sevilla	IBE
1352	45.88	10.83	I	Riva	CIR
1354	45.88	10.83	I	Riva	CIR
1355	45.77	10.82	I	Malcésine	CIR
1356	51.82	11.28	D	Gatersleben	M+WEU
1357	61.22	-149.88	USA	Anchorage	NAM
1361	43.32	11.32	I	Siena	CIR
1362	58.57	11.98	S	Färgelanda	SCN
1363	60.05	12.15	N	Skotterud	SCN
1364	50.05	19.97	PL	Krakow	M+WEU
1365	46.95	7.43	CH	Bern	M+WEU
1366	45.18	5.72	F	Grenoble	M+WEU
1367	45.08	5.55	F	Villard-de-Lans	M+WEU
1368	45.2	5.7	F	Fontaine	M+WEU
1370	44.57	6.5	F	Embrun	M+WEU
1371	47.65	9.2	CH	Kreuzlingen	M+WEU
1372	58.66	27.16	EST	Peipus See	EEU
1373	59.58	9.18	N	Heddal	SCN
1374	43.03	-87.97	USA	Milwaukee	NAM
1375	-34.67	-58.5	RA	Buenose Aires	M+SA
1376	-34.67	-58.5	RA	Buenose Aires	M+SA
1379	-52.5	-69.67	RCH	Punta Delgada	M+SA
1380	-52.45	-69.55	RCH	Punta Delgada	M+SA
1381	-53.15	-69.4	RCH	San Sebastian	M+SA
1382	-53.79	-67.7	RA	Rio Grande	M+SA
1383	-54.51	-67.19	RA	Tolhuin	M+SA
1384	-54.62	-67.25	RA	Thermallead	M+SA
1385	-54.8	-68.3	RA	Ushuaia	M+SA
1386	-52.16	-69.07	RCH	Estanzia Mariana	M+SA
1387	-52.22	-69.28	RCH	Gomeria Cerro Sombrero	M+SA
1388	-52.32	-69.74	RCH	Estancia San Gregorio	M+SA
1389	-52.9	-70.97	RCH	Tenencia Kon Aiken	M+SA
1390	-53.15	-70.89	RCH	Tehuelche	M+SA
1391	-51.73	-72.5	RCH	Puerto Natales	M+SA
1392	-52.47	-71.36	RCH	Estancia Castillo	M+SA
1393	-50.72	-72.7	RCH	Nationalpark Torres de Paines	M+SA
1394	-52.18	-73	RCH	Nationalpark Torres de Paines	M+SA
1395	-50.33	-72.27	RA	El Calafate	M+SA
1396	-49.55	-71.22	RA	Nationalpark Los Glaciares	M+SA
1397	-50.47	-73	RA	Perito Moreno	M+SA
1398	-48.73	-71.1	RA	El Chalten	M+SA
1399	-51.47	-71.36	RA	Rio Gallegos	M+SA
1400	-52.07	-69.58	RA	Laguna Azul	M+SA
1401	35.21	25.32	GR	Kreta	CIR
1403	35.21	25.32	GR	Kreta	CIR
1406	35.21	25.32	GR	Kreta	CIR
1410	35.21	25.32	GR	Kreta	CIR
1412	-35.18	-69.9	RA	Los Molles	M+SA
1413	52.22	21.01	PL	Swoja	M+WEU
1414	50.48	16.45	PL	Wambierzyce	M+WEU
1415	51.23	17.04	PL	Ligota Piekna	M+WEU
1416	40.37	44.88	ARM	Armenien	ASIA
1417	31.5	121.17	RC	China	ASIA
1419	65.18	25.35	FIN	Haukipudas	SCN
1420	-35.15	149.08	AUS	Canberra	AUS
1421	-35.15	149.08	AUS	Canberra	AUS
1422	-36.42	148.62	AUS	Jindabyne	AUS
1423	-36.73	146.96	AUS	Bright	AUS
1424	-36.74	147.17	AUS	Mt. Beauty	AUS
1425	-36.54	147.38	AUS	Mitta Mitta	AUS
1426	-35.99	148.77	AUS	Adaminiby	AUS
1427	-42.95	147.35	AUS	Taroona	AUS
1428	-42.78	147.06	AUS	New Norfolk	AUS
1429	-42.67	146.79	AUS	Westerway	AUS
1430	-41.52	146.66	AUS	Delorain	AUS
1431	-42.08	145.56	AUS	Queenstown	AUS
1432	-42.68	147.26	AUS	Pontville	AUS
1433	-42.45	147.24	AUS	Richmond	AUS
1434	-42.45	147.24	AUS	Richmond	AUS
1435	-42.08	148.04	AUS	Swansea	AUS
1436	-37.8	144.96	AUS	Melbourne	AUS
1437	-38.15	144.37	AUS	Geelong	AUS
1438	-38.15	144.37	AUS	Geelong	AUS
1439	-38.76	143.67	AUS	Apollo Bay	AUS
1440	-38.23	143.15	AUS	Camperdown	AUS
1441	48.53	17	SK	Abrod	M+WEU
1442	48.77	19.65	SK	Helpa	M+WEU
1443	48.38	17.87	SK	Klacany	M+WEU
1444	48.37	18.28	SK	Ziar n. Hronom	M+WEU
1445	49.17	20.45	SK	Kezmarok	M+WEU
1446	49.13	19.07	SK	Trusalova	M+WEU
1447	48.57	19.17	SK	Zvolen	M+WEU
1448	48.5	22.07	SK	Fluss Latorica	M+WEU
1449	49	21.95	SK	Lubisa	M+WEU
1450	48.53	17.43	SK	Bukova	M+WEU
1451	47.55	9.28	CH	Amriswil	M+WEU
1452	45.08	7.38	I	Avigliana	CIR
1453	43.47	11.03	I	S. Gimignano	CIR
1455	42.88	11.68	I	Abbadia S. Salvatore	CIR
1456	43.58	11.32	I	Greve	CIR
1457	47.53	12.98	D	St. Bartholomia	M+WEU
1458	51.8	11.15	D	Quedlinburg	M+WEU
1459	48.77	-3.47	F	Ile d´Oussant	M+WEU
1460	61.58	8.5	N	Jotunheimen	SCN
1461	61.83	8.55	N	Lom	SCN
1462	62.18	9.82	N	Dalhohlen	SCN
1463	61.13	10.5	N	Lillehammer	SCN
1464	57.78	14.16	S	Jönkopping	SCN
1465	56.87	35.92	RUS	Tver	EEU
1466	56.87	35.92	RUS	Tver	EEU
1467	56.87	35.92	RUS	Tver	EEU
1469	56.87	35.92	RUS	Tver	EEU
1471	56.87	35.92	RUS	Tver	EEU
1472	55.77	49.13	RUS	Kasan	EEU
1473	55.77	49.12	RUS	Kasan	EEU
1474	55.3	49.25	RUS	Kamskoje ostva	EEU
1475	54.87	52.3	RUS	Almetjevsk	EEU
1476	54.87	52.3	RUS	Bawly	EEU
1477	55	53.3	RUS	Salikhovo-Hügel	EEU
1478	54.42	52.43	RUS	Spasskoe	EEU
1479	55.37	50.63	RUS	Schistopol	EEU
1480	56.87	35.92	RUS	Tver	EEU
1481	47	-110	USA	Montana	NAM
1483	50.37	14.05	CZ	Libochovice	M+WEU
1484	50.8	14.78	CZ	Jablonné	M+WEU
1485	49.11	-0.21	F	Caen	M+WEU
1486	48.05	-1.41	F	Rennes	M+WEU
1487	48.38	-2.04	F	Dinard	M+WEU
1488	36.92	34.88	TR	Tarsus	CIR
1489	48.4	9.78	D	Blaubeuren	M+WEU
1490	-33.82	150.6	AUS	Picton	AUS
1491	-36.18	144.97	AUS	Burnley	AUS
1492	51.5	0.17	GB	London	BRT
1493	55.46	-4.63	GB	Ayr	BRT
1494	55.79	-4.63	GB	Largs	BRT
1495	56.47	-3	GB	Dundee	BRT
1496	53.83	-2.95	GB	Blackpool	BRT
1498	51.98	-1.85	GB	Tewhesbory	BRT
1499	50.74	-1.78	GB	Christchurch	BRT
1500	50.74	-1.78	GB	Christchurch	BRT
1500	50.74	-1.78	GB	Christchurch	BRT
1502	39.57	2.65	E	Palma de Mallorca	IBE
1503	28.62	-17.9	E	Los Llanos de Aridane	IBE
1506	48.15	16.95	A	Hainburg	M+WEU
1507	48.15	16.95	A	Hainburg	M+WEU
1508	48.22	16.37	A	Wien	M+WEU
1509	48.22	16.37	A	Wien	M+WEU
1510	48.27	16.35	A	Wien	M+WEU
1511	48.22	16.37	A	Wien	M+WEU
1513	38.9	-77.02	USA	Washington D.C.	NAM
1514	38.48	-78.62	USA	Shenandoah	NAM
1515	38.48	-78.62	USA	West Virginia	NAM
1517	40.72	-74.02	USA	New York	NAM
1518	40.72	-74.02	USA	New York	NAM
1519	40.72	-74.02	USA	New York	NAM
1520	40.72	-74.02	USA	New York	NAM
1521	42.7	0.9	E	Salardu	IBE
1522	42.7	0.9	E	Salardu	IBE
1523	56.83	35.92	RUS	Tver	EEU
1524	56.83	35.92	RUS	Tver	EEU
1525	56.83	35.92	RUS	Tver	EEU
1526	56.83	35.92	RUS	Tver	EEU
1527	56.83	35.92	RUS	Tver	EEU
1528	61.77	34.32	RUS	Petrozavodsk	EEU
1529	62.93	34.47	RUS	Medvezegorsk	EEU
1530	64.97	34.65	RUS	Kem	EEU
1531	67.65	33.67	RUS	Kirovsk	EEU
1532	67.65	33.67	RUS	Kirovsk	EEU
1533	67.57	33.39	RUS	Apatity	EEU
1534	63.74	34.31	RUS	Segeza	EEU
1535	56.25	34.3	RUS	Rzev	EEU
1536	56.2	33.5	RUS	Olenino	EEU
1537	56.47	32.97	RUS	Zapovjednoje	EEU
1538	56.22	32.77	RUS	Nevidolo	EEU
1539	56.53	33.12	RUS	Central Forest Reserve	EEU
1540	56.87	35.92	RUS	Tver	EEU
1541	49.44	1.1	F	Rouen	M+WEU
1542	52.65	-7.24	IRL	Kilkenny	BRT
1543	52.65	-7.24	IRL	Kilkenny	BRT
1544	52.47	-8.16	IRL	Tipperary	BRT
1545	51.89	-8.49	IRL	Cork	BRT
1546	52.47	-8.16	IRL	Tipperary	BRT
1547	53.21	-6.82	IRL	Kildare	BRT
1548	53.32	-6.4	IRL	Dublin	BRT
1549	53.25	-7.63	IRL	Offaly	BRT
1550	53.07	-9.17	IRL	Clare	BRT
1551	53.06	-9.04	IRL	Clare	BRT
1552	52.16	-9.42	IRL	Kerry	BRT
1553	52.17	-9.67	IRL	Kerry	BRT
1554	48.95	11.4	D	Kipfenberg	M+WEU
1555	47.52	11.27	D	Wallgau	M+WEU
1556	51.48	11.97	D	Halle	M+WEU
1557	-2.56	-78.94	EC	Canar	M+SA
1558	50.68	10.8	D	Gehlberg	M+WEU
1559	56.87	35.92	RUS	Tver	EEU
1560	54.63	39.7	RUS	Rjazan	EEU
1561	52.9	40.47	RUS	Micurinsk	EEU
1562	52.72	41.44	RUS	Tambov	EEU
1563	49.27	46.58	RUS	Elton (See)	EEU
1564	48.23	46.73	RUS	Bazkuncak	EEU
1565	46.35	48.05	RUS	Astrakhan	EEU
1566	46.35	48.05	RUS	Astrakhan	EEU
1567	48.23	46.73	RUS	Bogdo-Hill	EEU
1568	46.35	48.05	RUS	Astrakhan	EEU
1569	46.12	48.08	RUS	Kamyzjak	EEU
1570	54.53	38.62	RUS	Uzunovo	EEU
1571	55.75	37.5	RUS	Moskau	EEU
1572	55.75	37.5	RUS	Moskau	EEU
1573	-41.51	173.96	NZ	Blenheim	AUS
1576	52.15	4.5	NL	Leiden	M+WEU
1577	52.15	4.5	NL	Leiden	M+WEU
1578	52.66	4.63	NL	Bergen aan Zee	M+WEU
1579	52.42	5.28	NL	Almare-Buiten	M+WEU
1580	-0.22	-78.5	EC	Quito	M+SA
1581	-0.22	-78.5	EC	Quito	M+SA
1582	-0.22	-78.5	EC	Quito	M+SA
1584	-1.53	-78.8	EC	San Pablo	M+SA
1585	-1.67	-78.63	EC	Riobamba	M+SA
1586	-1.17	-78.53	EC	Píllaro	M+SA
1588	47.9	106.87	MNG	Ulaanbaatar	ASIA
1589	-43.52	172.58	NZ	Canterbury University Campus	AUS
1590	-43.52	172.58	NZ	Canterbury University Campus	AUS
1591	-43.64	172.48	NZ	Lincoln	AUS
1592	-43.52	172.58	NZ	Canterbury University Campus	AUS
1593	-42.25	172.78	NZ	Little River	AUS
1594	-43.75	172.93	NZ	Duvauchelle	AUS
1595	-43.8	172.97	NZ	Akaroa	AUS
1596	-43.49	172.11	NZ	Darfield	AUS
1597	-43.22	171.71	NZ	Castle Hill Conservation Area	AUS
1598	-42.94	171.56	NZ	Arthur´s Pass Village	AUS
1599	-42.97	171.55	NZ	Cass Railway Station	AUS
1600	-42.94	171.21	NZ	Greymouth	AUS
1601	-42.9	170.82	NZ	Ross	AUS
1602	-43.15	170.55	NZ	Hari Hari	AUS
1603	-43.39	170.18	NZ	Franz Josef Village	AUS
1604	-44.34	169.2	NZ	Wanaka (Camping Ground)	AUS
1605	-45	168.9	NZ	Gibston Valley Winery	AUS
1606	-44.98	168.65	NZ	Queenstown	AUS
1607	-45.51	168.57	NZ	Athol	AUS
1608	-45.41	167.72	NZ	Te Anau (Visitor Centre)	AUS
1609	-44.98	168.02	NZ	Knob Flat Rest Area	AUS
1610	-44.17	168.6	NZ	Balfour	AUS
1611	-45.92	168.93	NZ	Gore	AUS
1612	-45.77	169.72	NZ	Balclutha (Camping Ground)	AUS
1613	-45.86	170.51	NZ	University of Otago. Campus	AUS
1614	-44.52	170.7	NZ	Palmerston	AUS
1615	-44.9	170.97	NZ	Oamaru	AUS
1616	-43.15	170.67	NZ	Duntroon	AUS
1617	-43.4	170.18	NZ	Otematata	AUS
1618	-43.52	170.95	NZ	Omarama	AUS
1619	-43.75	170.1	NZ	Twizel	AUS
1620	-44	170.47	NZ	Tekapo	AUS
1621	-43.93	171.23	NZ	Geraldine	AUS
1622	-43.62	171.63	NZ	Methven	AUS
1623	-42.68	171.92	NZ	Springfield	AUS
1625	28.36	-16.49	E	Aguamansa	IBE
1626	52.27	8.23	D	Wissingen	M+WEU
1627	49.75	8.17	D	Gau-Odernheim	M+WEU
1628	49.75	8.17	D	Gau-Odernheim	M+WEU
1629	49.75	8.17	D	Gau-Odernheim	M+WEU
1633	53.22	106	RUS	Shamanka	ASIA
1634	53.5	105.42	RUS	Solnitschnoj	ASIA
1636	43.47	41.75	RUS	Teberda	EEU
1637	43.57	41.75	RUS	Teberda	EEU
1638	56.78	36.18	RUS	Orscha	EEU
1639	-35.87	148.6	AUS	Adaminiby	AUS
1640	48.27	16.33	A	Leopoldsberg	M+WEU
1641	48.42	15.53	A	Wachau	M+WEU
1642	48.32	15.87	A	Tullner Feld	M+WEU
1643	-32.22	19.2	ZA	Wuppertal	AFR
1644	-31.6	19.1	ZA	Nieuwoudtville	AFR
1645	-31.6	19.1	ZA	Nieuwoudtville	AFR
1646	-31.4	18.75	ZA	Vanrhynsdorp	AFR
1647	-29.67	17.88	ZA	Springbok	AFR
1648	-29.25	17.73	ZA	Steinkopf	AFR
1649	-28.77	17.61	ZA	Vioolsdrif	AFR
1650	-28.02	18.75	ZA	Karasburg	AFR
1651	-28	18.72	ZA	Karasburg	AFR
1652	-28.75	19.3	ZA	Onseepkans	AFR
1653	-28.75	19.3	ZA	Onseepkans	AFR
1654	-27.33	20.42	ZA	Augrabies	AFR
1655	-28.75	20.55	ZA	Kakamas	AFR
1656	-27.32	20.98	ZA	Keimoes	AFR
1657	-27.53	21.23	ZA	Upington	AFR
1658	-27.45	21.7	ZA	Groot Drink	AFR
1659	-27.12	22.08	ZA	Skerpioenpunt	AFR
1660	-29.17	20.43	ZA	Sakrivier	AFR
1661	-29.67	20.87	ZA	Williston	AFR
1662	-30.08	21.52	ZA	Fraserburg	AFR
1663	-30.08	21.52	ZA	Fraserburg	AFR
1664	-31.25	21.98	ZA	Leeu-Gamka	AFR
1665	-31.25	21.98	ZA	Leeu-Gamka	AFR
1666	-32.78	22.05	ZA	Prince Albert	AFR
1667	-32.42	22.2	ZA	Oudtshorn	AFR
1668	-33.58	22.2	ZA	Oudtshorn	AFR
1669	-32.42	22.2	ZA	Oudtshorn	AFR
1670	-32.42	22.45	ZA	Dysseldorp	AFR
1671	-32.33	23.12	ZA	Uniondale	AFR
1672	-32.25	23.33	ZA	Haarlem	AFR
1673	-32.17	23.83	ZA	Joubertina	AFR
1674	-32.03	24.28	ZA	Kareedouw	AFR
1675	-32.03	24.28	ZA	Kareedouw	AFR
1676	-32.03	23.7	ZA	Coldstream	AFR
1677	-33.95	23.05	ZA	Knysna	AFR
1678	-33.95	22.45	ZA	George	AFR
1679	-31.35	22.75	ZA	George	AFR
1680	-33.98	21.75	ZA	Herbertsdale	AFR
1681	-33.98	20.43	ZA	Swellendam	AFR
1682	-34.47	19.9	ZA	Napier	AFR
1683	-33.53	19.9	ZA	Napier	AFR
1684	-33.85	19.02	ZA	Grabouw	AFR
1685	-33.92	18.39	ZA	Cape Town	AFR
1686	-32.08	18.4	ZA	Signal Hill	AFR
1687	-33.92	18.39	ZA	Cape Town	AFR
1688	-32.08	18.63	ZA	Bellville	AFR
1689	48.28	16.92	A	Marchegg	M+WEU
1690	52.67	4.68	NL	Bergen	M+WEU
1691	52.87	4.73	NL	Stolpen	M+WEU
1692	47.9	106.87	MNG	Ulaanbaatar	ASIA
1694	47.9	106.87	MNG	Ulaanbaatar	ASIA
1695	38.99	-0.47	E	Genoves	IBE
1749	44.8	7.1	I	Maira-Tal	CIR
1750	44.73	7.62	I	Maira-Tal	CIR
1751	44.8	7.57	I	Maira-Tal	CIR
1752	44.8	7.65	I	Maira-Tal	CIR
1753	44.7	8.02	I	Alba	CIR
1755	28.1	-17.21	E	La Gomera	IBE
1757	28.11	-17.23	E	La Gomera	IBE
1758	48.8	9.18	D	Stuttgart	M+WEU
1759	33.4	-111.83	USA	Mesa	NAM
1760	32.22	-110.93	USA	Tucson	NAM
1761	32.22	-110.93	USA	Tucson	NAM
1762	32.25	-109.83	USA	Willcox	NAM
1763	32.98	-111.53	USA	Coolidge	NAM
1764	33.07	-115.52	USA	Calipatri	CAL
1765	33.35	-112.62	USA	Buckeye	NAM
1794	10.02	-84.22	CR	Alajuela	M+SA
1795	49.78	8.2	D	Gau Odernheim	M+WEU
1796	49.78	8.2	D	Gau Odernheim	M+WEU
1797	49.78	8.18	D	Gau Odernheim	M+WEU
1798	51.7	39.2	RUS	Voronesh	EEU
1799	50.98	39.32	RUS	Divnogorije	EEU
1800	50.68	39.75	RUS	Kostomarovo	EEU
1801	50.08	40.3	RUS	Deresovka	EEU
1802	56.38	38.13	RUS	Sergiev Posad	EEU
1803	50.95	6.93	D	Köln	M+WEU
1804	51.48	11.97	D	Halle	M+WEU
1805	51.65	7.48	D	Lünen	M+WEU
1806	51.31	9.48	D	Kassel	M+WEU
1807	51.31	9.43	D	Kassel	M+WEU
1808	51.97	7.37	D	Havixbeck	M+WEU
1809	47.98	7.85	D	Freiburg	M+WEU
1810	54.4	13.61	D	Binz	M+WEU
1811	53.28	12.82	D	Mirow	M+WEU
1812	53.1	12.9	D	Rheinsberg	M+WEU
1813	53.3	13.55	D	Mellenau	M+WEU
1814	53.3	13.43	D	Carwitz	M+WEU
1815	53.57	13.28	D	Neubrandenburg	M+WEU
1816	54.09	12.09	D	Rostock	M+WEU
1817	54.32	10.12	D	Kiel	M+WEU
1818	54	106.8	RUS	Sarma	ASIA
1819	-35.03	117.88	AUS	Albany	AUS
1821	53.05	158.63	RUS	Petropawlowsk-Kamtschatskij	ASIA
1822	48.53	107.52	MNG	Ulaanbaatar	ASIA
1824	28.11	-15.58	E	Moya	IBE
1826	37.24	-7.94	P	Barranco do Velho	IBE
1828	37.27	-8.23	P	Pico Alto	IBE
1829	28.71	-17.95	E	Tijarafe	IBE
1830	28.83	-17.8	E	Barlovento	IBE
1831	28.83	-17.88	E	El Tablado	IBE
1832	28.65	-17.9	E	Los Llanos de Aridane	IBE
1834	38.02	-0.65	E	La Mata	IBE
1835	52.38	7.95	D	Bramsche	M+WEU
1836	49.72	8.85	D	Reichelsheim	M+WEU
1837	49.7	8.93	D	Rehbach	M+WEU
1838	50.88	10.72	D	Schwabhausen	M+WEU
1839	51.05	10.23	D	Creuzburg	M+WEU
1872	42.02	73.73	KGZ	KGZ	ASIA
1873	42.22	73.68	KGZ	KGZ	ASIA
1874	42.23	73.05	KGZ	KGZ	ASIA
1875	39.85	73.35	KGZ	KGZ	ASIA
1876	39.68	73.07	KGZ	KGZ	ASIA
1877	39.87	73.35	KGZ	KGZ	ASIA
1878	39.87	73.35	KGZ	KGZ	ASIA
1879	41.25	73.57	KGZ	KGZ	ASIA
1880	41.25	74.07	KGZ	KGZ	ASIA
1881	41.28	74.93	KGZ	KGZ	ASIA
1882	41.82	75.78	KGZ	KGZ	ASIA
1883	42.13	75.63	KGZ	KGZ	ASIA
1884	42.08	77.37	KGZ	KGZ	ASIA
1885	42.78	78.65	KGZ	KGZ	ASIA
1886	42.47	78.93	KGZ	KGZ	ASIA
1887	42.03	77.58	KGZ	KGZ	ASIA
1888	39.22	72.23	KGZ	KGZ	ASIA
1889	42.48	73.8	KGZ	KGZ	ASIA
1949	49.75	8.17	D	Gau-Odernheim	M+WEU
1950	49.75	8.17	D	Gau-Odernheim	M+WEU
1951	49.75	8.17	D	Gau-Odernheim	M+WEU
1952	49.75	8.17	D	Gau-Odernheim	M+WEU
1953	49.75	8.17	D	Gau-Odernheim	M+WEU
1954	49.75	8.17	D	Gau-Odernheim	M+WEU
1955	49.75	8.17	D	Gau-Odernheim	M+WEU
1956	49.75	8.17	D	Gau-Odernheim	M+WEU
1957	49.75	8.17	D	Gau-Odernheim	M+WEU
1958	49.75	8.17	D	Gau-Odernheim	M+WEU
1959	49.75	8.17	D	Gau-Odernheim	M+WEU
1960	49.75	8.17	D	Gau-Odernheim	M+WEU
1961	49.75	8.17	D	Gau-Odernheim	M+WEU
1962	49.75	8.17	D	Gau-Odernheim	M+WEU
1963	49.75	8.17	D	Gau-Odernheim	M+WEU
2009	48.42	88.23	RC	Altai	ASIA
2063	33.87	-5.54	MA	Meknes	CIR
2064	33.87	-5.54	MA	Meknes	CIR
2065	34.02	-5.01	MA	Fes	CIR
2066	34.02	-5.01	MA	Fes	CIR
2067	33.97	-6.85	MA	Rabat	CIR
2068	33.57	-7.59	MA	Casablanca	CIR
2069	31.63	-7.98	MA	Marrakesh	CIR
2070	31.62	-6.02	MA	MA	CIR
2071	30.43	-7.18	MA	ca. 80 km östl. von Agadir. Straße nach Taroudannt	CIR
2072	31.32	-6	MA	Tal des Dadés. ca. 5 km südl. von Boumalne	CIR
2073	31.43	-4.02	MA	Dadés Schlucht. Tamellalt	CIR
2074	31.52	-4.08	MA	Ait-Oudinar	CIR
2075	31.45	-4.03	MA	Ait-Youl	CIR

## Sheet: TABLE S1b
Supplementary Table 1b Provenances of Capsella bursa-pastoris populations. Country of origin is indicated by the international KFZ acronym
POP	LAT	LONG	KFZ	LOCALITY	REGION
2	36.17	71.33	AFG	Hazarajat	ASIA
83	52.65	7.35	D	Teglingen	M+WEU
119	61.59	25.39	FIN	Lahti	SCN
120	60.17	24.95	FIN	Helsinki	SCN
143	66.45	29	FIN	Oulanka	SCN
181	59.93	6.6	N	Steinaberg	SCN
184	63.59	9.67	N	Botn	SCN
229	53.08	9.02	D	Sagehorn	M+WEU
234	51.15	7.22	D	Wermelskirchen	M+WEU
240	50.83	7.85	D	Wehbach	M+WEU
250	46.33	10.05	CH	Poschiavo	M+WEU
280	46.63	8.6	CH	Andermatt	M+WEU
328	35.67	51.43	IR	Teheran	ASIA
480	51.18	-1.83	GB	Stonehenge	BRT
519	57.58	-5.08	GB	Achnasheen	BRT
544	-43.36	172.4	NZ	Banks Peninsula	AUS
545	-43.79	172.74	NZ	Lake Forsyth	AUS
546	-42.25	172.68	NZ	Kaituna	AUS
547	-42.25	172.68	NZ	Kaituna	AUS
550	47.7	8.63	CH	Schaffhausen	M+WEU
551	47.25	8.6	CH	Horgen	M+WEU
553	47.15	9.52	FL	Vaduz	M+WEU
554	47.12	9.55	FL	Triesenberg	M+WEU
555	47.1	9.61	FL	Malbun	M+WEU
556	46.92	9.75	CH	Fideris	M+WEU
558	46.8	9.83	CH	Davos	M+WEU
560	46.77	10.07	CH	Susch	M+WEU
563	46.4	9.68	CH	Maloja	M+WEU
564	46.4	9.68	CH	Maloja	M+WEU
565	46.4	9.68	CH	Maloja	M+WEU
566	46.08	12.3	I	Santa Croce	CIR
567	46.32	9.4	I	Chiavenna	CIR
568	46.37	9.36	I	Cimaganda	CIR
569	46.42	9.33	I	Pianazzo	CIR
570	46.47	9.35	I	Stuetta	CIR
571	46.55	9.33	CH	Splügen	M+WEU
572	46.45	9.2	CH	San Bernardino	M+WEU
573	46.38	9.23	CH	Mesocco	M+WEU
575	46.48	8.8	CH	Faido	M+WEU
576	46.53	8.62	CH	Airolo	M+WEU
577	46.55	8.57	CH	Sankt Gotthard	M+WEU
578	46.55	8.57	CH	Sankt Gotthard	M+WEU
580	46.62	8.57	CH	Hospental	M+WEU
581	46.57	8.42	CH	Furka-Paß	M+WEU
582	46.57	8.37	CH	Gletsch	M+WEU
583	46.52	8.3	CH	Ulrichen	M+WEU
585	46.3	7.88	CH	Visp	M+WEU
587	46.12	7.97	CH	Saas Almagell	M+WEU
588	46.12	7.92	CH	Saas Fee	M+WEU
589	46.1	7.07	CH	Martigny	M+WEU
590	46.07	7	CH	Col de Forclaz	M+WEU
593	45.9	6.7	F	La Fayet	M+WEU
594	46.08	6.42	F	Bonneville	M+WEU
595	46.28	6.16	CH	Versoix	M+WEU
596	46.55	6.27	CH	Col du Marchairuz	M+WEU
602	46.75	7.62	CH	Thun	M+WEU
605	47.37	8.55	CH	Sörenberg	M+WEU
606	47.37	9.6	CH	Glaubenbühlenpaß	M+WEU
607	46.83	8.18	CH	Giswil	M+WEU
608	46.88	8.28	CH	Flüeli	M+WEU
609	46.88	8.65	CH	Altdorf	M+WEU
614	62.13	10.05	N	Folldal	SCN
615	62.1	9.42	N	Dovrefjell	SCN
616	60.88	11.57	N	Elverum	SCN
618	64.13	-21.86	IS	Reykjavik	SCN
619	64.13	-21.86	IS	Reykjavik	SCN
620	63.43	-20.28	IS	Vestmannaeyjar	SCN
621	63.43	-20.28	IS	Vestmannaeyjar	SCN
622	63.88	-20.92	IS	Eyrarbakki	SCN
632	37.78	14.83	I	Bronte	CIR
634	37.82	13.3	I	Corleone	CIR
636	37.59	12.83	I	Selinunte	CIR
638	37.67	13.23	I	Giuliana	CIR
641	37.58	13.22	I	Caltabelotta	CIR
644	52.28	8.05	D	Osnabrück	M+WEU
653	52.7	9.27	D	Heemsen	M+WEU
655	53.08	10	D	Bispingen	M+WEU
670	49.27	-123.12	CDN	Vancouver	NAM
671	49.27	-122.88	CDN	Vancouver	NAM
676	36.87	-94.22	USA	Neosho	NAM
677	36.87	-94.22	USA	Neosho	NAM
679	36.87	-94.37	USA	Neosho	NAM
680	36.87	-94.37	USA	Neosho	NAM
687	43.18	3	F	Narbonne	M+WEU
688	40.72	0.58	E	Amposta	IBE
689	37.17	-3.58	E	Granada	IBE
690	36.25	-5.97	E	Vejer de La Frontera	IBE
691	38.35	-2.74	E	La Puerte de Segura	IBE
692	41.65	-4.72	E	Valladolid	IBE
695	-15.63	-66.47	BOL	Huanacané	M+SA
705	38.53	-121.73	USA	Davis	CAL
708	38.45	-121.82	USA	Dixon	CAL
709	38.68	-121.77	USA	Woodland	CAL
711	39.13	-122.85	USA	NIce	CAL
716	37.48	-119.97	USA	Mariposa	CAL
721	35.5	-119.28	USA	Shafter	CAL
724	34.7	-118.13	USA	Lancaster	CAL
725	34.7	-118.13	USA	Lancaster	CAL
726	37.3	-120.38	USA	Tuttle	CAL
727	39.52	-122.3	USA	Willow	CAL
728	39.52	-122.2	USA	Willow	CAL
729	39.78	-121.95	USA	Nord	CAL
731	40.55	-122.38	USA	Redding	CAL
734	40.64	-124.23	USA	Blue Lake	CAL
735	40.64	-124.23	USA	Loleta	CAL
739	39.33	-120.18	USA	Truckee	CAL
740	39.5	-119.78	USA	Reno	NAM
742	39.15	-119.77	USA	Carson City	NAM
743	39.17	-120.15	USA	South Lake Tahoe	CAL
744	39.17	-120.15	USA	Tahoe City	CAL
745	38.73	-120.67	USA	Camino	CAL
746	38.53	-121.73	USA	Davis	CAL
747	39.33	-120.18	USA	Truckee	CAL
748	37.87	-122.25	USA	Berkeley	CAL
749	39.62	-120.42	USA	Sattley	CAL
750	39.87	-121.17	USA	Bucks Lake	CAL
752	44.5	-109.42	USA	Yellowstone Park	NAM
753	45.95	7.2	CH	Bourg-Saint-Pierre	M+WEU
754	45.83	7.17	I	Großer Sankt Bernhard	CIR
755	45.82	7.23	I	Etroubles	CIR
756	45.83	7.17	I	Großer Sankt Bernhard	CIR
757	45.83	7.17	I	Großer Sankt Bernhard	CIR
759	42.77	11.1	I	Grosseto	CIR
761	37.97	23.72	GR	Athen	CIR
762	37.97	23.72	GR	Athen	CIR
767	32.07	34.77	IL	Tel-Aviv	CIR
768	32.07	34.77	IL	Tel-Aviv	CIR
780	58.58	7.79	N	Evje	SCN
782	61.15	7.25	N	Refsness	SCN
785	38.52	-92.07	USA	Taos	NAM
786	38.88	-91.45	USA	Missouri	NAM
796	46.65	7.9	CH	Schynige Platte	M+WEU
797	46.65	7.9	CH	Schynige Platte	M+WEU
854	59.92	10.75	N	Oslo	SCN
854	59.92	10.75	N	Oslo	SCN
864	56.85	60.6	RUS	Sverdlovsk	ASIA
870	51.74	111.97	RUS	Mogson	ASIA
878	41.9	12.48	I	Rom	CIR
882	-36.66	142.26	AUS	Dooen	AUS
884	-36.66	142.26	AUS	Dooen	AUS
889	-35.23	149.83	AUS	Ginninderra	AUS
890	-35.23	149.83	AUS	Ginninderra	AUS
891	-35.23	149.83	AUS	Ginninderra	AUS
892	-35.23	149.83	AUS	Ginninderra	AUS
898	-28.21	152.1	AUS	Hermitage	AUS
899	-27.61	153.06	AUS	Fern Tree	AUS
925	39.67	20.85	GR	Ioáninna	CIR
927	39.77	21.17	GR	Metsovo	CIR
928	39.77	21.17	GR	Metsovo	CIR
929	40.33	21.3	GR	Katarapaß	CIR
930	40.33	21.3	GR	Katarapaß	CIR
931	40.33	21.3	GR	Katarapaß	CIR
933	40.33	21.3	GR	Katarapass	CIR
948	43.72	5.77	F	Gorges du Verdon	M+WEU
951	46.4	13.02	I	Tolmezzo	CIR
987	45.03	0.58	F	Dordogne	M+WEU
992	48.03	15.6	A	Traisen	M+WEU
996	48.22	15.32	A	Melk	M+WEU
999	47.57	15.62	A	Langenwang	M+WEU
1020	46.9	14.38	A	St. Magdalena	M+WEU
1029	47.03	12.83	A	Heiligenblut	M+WEU
1032	47.25	15.38	A	Fuscher Törl	M+WEU
1035	47.38	13.45	A	Radstadt	M+WEU
1036	47.28	13.5	A	Untertauern	M+WEU
1044	47.77	15.32	A	Mariazell	M+WEU
1045	-35.28	149.13	AUS	Canberra	AUS
1046	-35.25	149.44	AUS	Bungendore	AUS
1047	-35.43	149.8	AUS	Braidwood	AUS
1048	-35.79	150.23	AUS	Malua Bay	AUS
1050	-35.33	149.08	AUS	Canberra	AUS
1051	-35.33	149.08	AUS	Canberra	AUS
1052	-35.33	149.08	AUS	Canberra	AUS
1054	-33.55	148.36	AUS	Harden	AUS
1055	-34.45	147.53	AUS	Temora	AUS
1056	-34.35	147.22	AUS	Ariah Park	AUS
1057	-34.35	146.9	AUS	Ardlethan	AUS
1058	-34.17	146.34	AUS	Barellan	AUS
1059	-34.28	146.03	AUS	Griffith	AUS
1060	-34.28	146.03	AUS	Griffith	AUS
1061	-34.28	146.18	AUS	Griffith	AUS
1062	-34.52	146.18	AUS	Witton	AUS
1063	-34.55	146.4	AUS	Leeton	AUS
1064	-34.55	146.41	AUS	Leeton	AUS
1066	-35.13	146.65	AUS	Boree Creek	AUS
1067	-36.08	146.93	AUS	Albury	AUS
1068	-36.12	146.89	AUS	Wodonga	AUS
1069	-36.57	146.73	AUS	Myrtleford	AUS
1070	-36.57	146.73	AUS	Myrtleford	AUS
1071	-36.5	146.59	AUS	Whorouly	AUS
1072	-36.5	146.59	AUS	Whorouly	AUS
1073	-36.45	146.5	AUS	Markwood	AUS
1074	-36.4	145.37	AUS	Mooroopna	AUS
1075	-36.38	145.4	AUS	Shepparton	AUS
1076	-36.32	145.05	AUS	Kyabram	AUS
1077	-36.13	144.75	AUS	Echuca	AUS
1078	-35.73	143.92	AUS	Kerang	AUS
1079	-35.35	143.57	AUS	Swan Hill	AUS
1080	-35.35	143.57	AUS	Swan Hill	AUS
1081	-34.93	138.6	AUS	Adelaide	AUS
1082	-34.53	138.96	AUS	Tanunda	AUS
1083	-34.02	138.68	AUS	Auburn	AUS
1084	-33.83	138.61	AUS	Clare	AUS
1086	-32.93	138.67	AUS	Yatina	AUS
1087	-32.42	138.53	AUS	Carrieton	AUS
1088	-31.34	138.35	AUS	Wilpena Pound	AUS
1089	-31.97	141.45	AUS	Broken Hill	AUS
1090	-34.1	141.92	AUS	Wentworth	AUS
1092	-34.51	144.84	AUS	Hay	AUS
1093	-35.92	150.1	AUS	Moruya	AUS
1094	-35.28	149.13	AUS	Canberra	AUS
1095	-35.33	149.08	AUS	Canberra	AUS
1097	-35.28	149.13	AUS	Canberra	AUS
1099	-33.53	151.13	AUS	Sydney	AUS
1101	-36.14	149.08	AUS	Cooma	AUS
1102	-36.41	148.61	AUS	Jindabyne	AUS
1103	-35.33	149.08	AUS	Canberra	AUS
1104	-36.14	149.08	AUS	Cooma	AUS
1105	-36.14	149.08	AUS	Cooma	AUS
1106	-36.42	148.62	AUS	Jindabyne	AUS
1107	-35.33	149.08	AUS	Canberra	AUS
1112	51.82	11.27	D	Gatersleben	M+WEU
1114	51.82	11.27	D	Gatersleben	M+WEU
1117	37.93	22.93	GR	Korinth	CIR
1118	40.08	22.35	GR	Olympia	CIR
1121	51.73	9.02	D	Bad Driburg	M+WEU
1123	65.26	-14	IS	Seydisfjoerdur	SCN
1124	48.4	10.68	D	Horgau	M+WEU
1125	48.53	11.17	D	Unterbernbach	M+WEU
1127	49	12	D	Hafting	M+WEU
1128	48.75	11.85	D	Siegenburg	M+WEU
1129	52.27	104.33	RUS	Irkutsk	ASIA
1130	51.88	104.8	RUS	Port Baikal	ASIA
1131	51.72	103.7	RUS	Kultuk	ASIA
1132	51.68	103.7	RUS	Kap Schamazka	ASIA
1133	54.95	73.32	RUS	Omsk	ASIA
1134	62.02	25.55	FIN	Korpilahti	SCN
1135	64.92	25.5	FIN	Kempele	SCN
1136	66.38	29.32	FIN	Oulanka	SCN
1137	63.55	29.12	FIN	Nurmes	SCN
1138	62.6	29.77	FIN	Joenssuu	SCN
1139	62.58	28.59	FIN	Lintulan luostari	SCN
1140	61.52	28.18	FIN	Puumala	SCN
1141	62.57	25.85	FIN	Sourlahti	SCN
1142	60.74	26.05	FIN	Artjärvi	SCN
1143	59.28	-2.58	GB	Burness	BRT
1144	56.4	-3.45	GB	New-Queensferry	BRT
1146	57.59	-4.43	GB	Dingwall	BRT
1147	57.9	-5.16	GB	Ullapool	BRT
1148	57.9	-5.16	GB	Ullapool	BRT
1149	57.9	-5.16	GB	Ullapool	BRT
1150	57.54	-6.23	GB	Skye	BRT
1151	55.34	-3.44	GB	Moffat	BRT
1152	55.07	-1.47	GB	Housesteads	BRT
1153	55.07	-1.47	GB	Housesteads	BRT
1155	54.06	-2.15	GB	Malham	BRT
1156	53.33	-1.66	GB	Hathersage	BRT
1157	53.08	-1.32	GB	Matlock	BRT
1159	52.74	1.41	GB	Morsfren	BRT
1160	52.93	1.3	GB	Cromer	BRT
1163	65.97	29.18	FIN	Kuusamo	SCN
1170	65.02	25.47	FIN	Oulu	SCN
1171	65.97	29.18	FIN	Kuusamo	SCN
1172	65.12	25.77	FIN	Kiiminki	SCN
1174	-34.48	148.92	AUS	Woods Reserve	AUS
1175	-35.99	148.77	AUS	Adaminibay	AUS
1177	52.27	104.33	RUS	Irkutsk	ASIA
1178	52.27	104.33	RUS	Irkutsk	ASIA
1179	52.27	104.33	RUS	Irkutsk	ASIA
1181	52.27	104.33	RUS	Irkutsk	ASIA
1183	-36.77	-73.07	RCH	Concepcion	M+SA
1184	-36.83	-73.05	RCH	Concepcion	M+SA
1185	-36.82	-73.05	RCH	Concepcion	M+SA
1186	-38.44	-71.88	RCH	Curacautin	M+SA
1187	-38.47	-71.7	RCH	Manzanar	M+SA
1188	-38.45	-71.37	RCH	Lonquimay	M+SA
1189	-38.65	-71.09	RCH	Liucura	M+SA
1190	-38.49	-71.17	RCH	Icalma	M+SA
1191	-37.02	-71.75	RCH	Los Laureles	M+SA
1192	-39.82	-73.24	RCH	Valdivia	M+SA
1193	-39.82	-73.23	RCH	Valdivia	M+SA
1195	-41.12	-73.05	RCH	Frutillar	M+SA
1196	-41.47	-72.95	RCH	Puerto Montt	M+SA
1197	-41.47	-72.95	RCH	Puerto Montt	M+SA
1198	-41	-72.88	RCH	Puerto Octay	M+SA
1199	-38.73	-72.6	RCH	Temuco	M+SA
1200	27.7	85.32	NEP	Kathmandu	ASIA
1201	28.65	83.6	NEP	Kalopani	ASIA
1202	28.5	83.65	NEP	Tatopani	ASIA
1203	28.37	83.8	NEP	Landrung	ASIA
1206	28.55	-16.2	E	El Bailadero	IBE
1212	28.05	-16.71	E	Aguamasu	IBE
1213	28.39	-16.52	E	La Orotova	IBE
1213	28.39	-16.52	E	La Orotova	IBE
1214	28.34	-16.42	E	Arafo	IBE
1217	28.12	-16.73	E	Adeje	IBE
1218	28.45	-16.37	E	La Esperanza	IBE
1219	28.45	-16.37	E	La Esperanza	IBE
1223	47.06	9.5	FL	Balzers	M+WEU
1224	47.12	9.56	FL	Triesenberg	M+WEU
1225	42.18	-4.1	E	Burgos	IBE
1226	41.25	-4.44	E	Valladolid	IBE
1227	41.25	-4.44	E	Valladolid	IBE
1228	40.07	-0.68	E	Avila	IBE
1229	40.35	-5.1	E	Sierra de Gredos	IBE
1230	40.36	-5.52	E	El Barco de Avila	IBE
1231	40.23	-5.45	E	Bejar	IBE
1232	40.5	-6.27	E	Monsagro	IBE
1233	40.61	-6.46	E	Ciudad Rodrigo	IBE
1234	39.98	-6.53	E	Coria	IBE
1235	39.83	-6.14	E	Serradilla	IBE
1236	39.92	-5.9	E	La Bazagona	IBE
1237	39.89	-5.43	E	Navalmoral	IBE
1238	39.95	-4.82	E	Talavera de al Reina	IBE
1239	39.65	-3.02	E	La Nava de Riconavilla	IBE
1240	39.31	-5.08	E	Castilblanco	IBE
1241	39.45	-5.32	E	Guadalupe	IBE
1242	39.12	-5.49	E	Obando	IBE
1243	39	-6	E	Santa Amalia	IBE
1244	39.45	-5.88	E	Trujillo	IBE
1245	39.47	-6.37	E	Cáceres	IBE
1246	39.53	-7.05	E	Membrio	IBE
1247	39.38	-7.38	P	Portagen	IBE
1248	39.45	-8.25	P	Tramagal	IBE
1248	39.45	-8.25	P	Tramagal	IBE
1249	38.8	-9.38	P	Sintra	IBE
1251	38.38	-7.34	P	Mourao	IBE
1252	38.32	-6.77	E	Jerez de los Caballeros	IBE
1253	38.88	-6.97	E	Badajoz	IBE
1254	38.9	-6.3	E	Merida	IBE
1255	38.38	-6.32	E	El Raposo	IBE
1256	38.26	-5.67	E	Azuaga	IBE
1257	38.7	-5.28	E	Almorchon	IBE
1258	38.38	-4.97	E	Alcaracejos	IBE
1259	38.27	-4.32	E	Cardena	IBE
1260	37.89	-4.38	E	Bujalance	IBE
1262	39.22	-3.61	E	Villarubia	IBE
1263	37.69	-5.44	E	El Priorato	IBE
1264	37.58	-4.03	E	Burguillos	IBE
1265	37.7	-5.7	E	Aracena	IBE
1266	37.78	-5.53	E	La Granada de Riotinto	IBE
1266	37.78	-5.53	E	La Granada de Riotinto	IBE
1267	37.93	-5.12	E	Cortegana	IBE
1268	37.78	-6.82	E	Santa Bárbara de Casa	IBE
1269	37.43	-6	E	San Bartolomé de la Torre	IBE
1270	37.23	-6.89	E	Palos de la Frontera	IBE
1271	37.83	-5.28	E	Huelva	IBE
1272	36.99	-6.54	E	Matalascanas	IBE
1273	37.3	-5.7	E	Pilas	IBE
1274	37.38	-5.98	E	Sevilla	IBE
1275	37.23	-4.57	E	Morón de la Frontera	IBE
1276	37.28	-3.13	E	Estepa	IBE
1277	37.95	-3.47	E	El Torcal	IBE
1278	36.75	-2.17	E	Nerja	IBE
1279	36.82	-2.5	E	Velez de Benaudalla	IBE
1280	36.92	-2.62	E	Pampaneira	IBE
1281	36.95	-2.65	E	Bubion	IBE
1282	36.95	-2.67	E	Sierra Nevada	IBE
1283	36.95	-2.67	E	Sierra Nevada	IBE
1284	36.95	-2.65	E	Capileira	IBE
1285	38.5	-2.52	E	Sierra Nevada	IBE
1286	38.33	-2.52	E	Sierra Nevada	IBE
1287	38.17	-2.57	E	Sierra Nevada	IBE
1288	37.48	-2.77	E	Baza	IBE
1289	38.67	-2.67	E	Mogon	IBE
1290	38.5	-1.07	E	Mogon	IBE
1291	38.03	-3.29	E	Torreperogil	IBE
1292	38.22	-2.37	E	Bailén	IBE
1293	47.47	5.23	F	Dijon	M+WEU
1295	40.95	-3.88	E	Segovia	IBE
1296	40.97	-5.65	E	Salamanca	IBE
1298	43.33	-5.26	E	Tazones	IBE
1299	43.27	-3.17	E	Camarmona	IBE
1300	47.42	0.93	F	Ambois	M+WEU
1301	40.3	-5.08	E	Sierra de Gredos	IBE
1311	42.88	0.1	F	Cauterets	M+WEU
1312	42.7	0.01	F	Cirque de Gavarnie	M+WEU
1313	42.98	-1	F	Pic d' Orhy	M+WEU
1314	47.32	5.02	F	Dijon	M+WEU
1316	47.1	4.93	F	Prémeaux	M+WEU
1318	47.47	3.73	F	Vézelay	M+WEU
1321	46.95	4.3	F	Autun	M+WEU
1322	46.43	4.65	F	Cluny	M+WEU
1324	48.1	7.67	D	Kaiserstuhl	M+WEU
1326	-44.13	170.5	NZ	Dunedin	AUS
1327	-44.13	170.5	NZ	Dunedin	AUS
1328	-44.13	170.5	NZ	Dunedin	AUS
1329	-44.95	169.14	NZ	Cromwell	AUS
1330	-44.94	168.84	NZ	Arrowtown	AUS
1332	-43.75	170.95	NZ	New Zealand	AUS
1334	60.62	30.51	RUS	NA	EEU
1336	50.72	23.25	PL	Zamosc	M+WEU
1337	64.13	-21.86	IS	Reykjavik	SCN
1338	53.25	18.18	PL	Janikow	M+WEU
1340	51.38	17.07	PL	Ligota Piekna	M+WEU
1343	36.73	-4.83	E	Ronda	IBE
1344	37.47	-2.07	E	Alcalá la Real	IBE
1346	36.72	-4.5	E	Malaga	IBE
1347	36.75	-4.83	E	Ronda	IBE
1348	36.75	-4.83	E	Ronda	IBE
1349	36.75	-4.8	E	Alpandeire	IBE
1350	37.88	-3.23	E	Cordoba	IBE
1351	37.4	-4.02	E	Sevilla	IBE
1352	45.88	10.83	I	Riva	CIR
1354	45.88	10.83	I	Riva	CIR
1355	45.77	10.82	I	Malcésine	CIR
1356	51.82	11.28	D	Gatersleben	M+WEU
1357	61.22	-149.88	USA	Anchorage	NAM
1362	58.57	11.98	S	Färgelanda	SCN
1362	58.57	11.98	S	Färgelanda	SCN
1363	60.05	12.15	N	Skotterud	SCN
1364	50.05	19.97	PL	Krakow	M+WEU
1365	46.95	7.43	CH	Bern	M+WEU
1366	45.18	5.72	F	Grenoble	M+WEU
1367	45.08	5.55	F	Villard-de-Lans	M+WEU
1368	45.2	5.7	F	Fontaine	M+WEU
1369	44.83	5.55	F	La Grave	M+WEU
1370	44.57	6.5	F	Embrun	M+WEU
1371	47.65	9.2	CH	Kreuzlingen	M+WEU
1372	58.66	27.16	EST	Peipus See	EEU
1373	59.58	9.18	N	Heddal	SCN
1374	43.03	-87.97	USA	Milwaukee	NAM
1375	-34.67	-58.5	RA	Buenose Aires	M+SA
1376	-34.67	-58.5	RA	Buenose Aires	M+SA
1379	-52.5	-69.67	RCH	Punta Delgada	M+SA
1380	-52.45	-69.55	RCH	Punta Delgada	M+SA
1381	-53.15	-69.4	RCH	San Sebastian	M+SA
1382	-53.79	-67.7	RA	Rio Grande	M+SA
1383	-54.51	-67.19	RA	Tolhuin	M+SA
1384	-54.62	-67.25	RA	Thermallead	M+SA
1385	-54.8	-68.3	RA	Ushuaia	M+SA
1386	-52.16	-69.07	RCH	Estanzia Mariana	M+SA
1387	-52.22	-69.28	RCH	Gomeria Cerro Sombrero	M+SA
1388	-52.32	-69.74	RCH	Estancia San Gregorio	M+SA
1389	-52.9	-70.97	RCH	Tenencia Kon Aiken	M+SA
1390	-53.15	-70.89	RCH	Tehuelche	M+SA
1392	-52.47	-71.36	RCH	Estancia Castillo	M+SA
1393	-50.72	-72.7	RCH	Nationalpark Torres de Paines	M+SA
1395	-50.33	-72.27	RA	El Calafate	M+SA
1396	-49.55	-71.22	RA	Nationalpark Los Glaciares	M+SA
1397	-50.47	-73	RA	Perito Moreno	M+SA
1398	-48.73	-71.1	RA	El Chalten	M+SA
1399	-51.47	-71.36	RA	Rio Gallegos	M+SA
1400	-52.07	-69.58	RA	Laguna Azul	M+SA
1401	35.21	25.32	GR	Kreta	CIR
1403	35.21	25.32	GR	Kreta	CIR
1406	35.21	25.32	GR	Kreta	CIR
1410	35.21	25.32	GR	Kreta	CIR
1412	-35.18	-69.9	RA	Los Molles	M+SA
1413	52.22	21.01	PL	Swoja	M+WEU
1414	50.48	16.45	PL	Wambierzyce	M+WEU
1415	51.23	17.04	PL	Ligota Piekna	M+WEU
1416	40.37	44.88	ARM	Armenien	ASIA
1417	31.5	121.17	RC	China	ASIA
1419	65.18	25.35	FIN	Haukipudas	SCN
1420	-35.15	149.08	AUS	Canberra	AUS
1421	-35.15	149.08	AUS	Canberra	AUS
1422	-36.42	148.62	AUS	Jindabyne	AUS
1423	-36.73	146.96	AUS	Bright	AUS
1424	-36.74	147.17	AUS	Mt. Beauty	AUS
1425	-36.54	147.38	AUS	Mitta Mitta	AUS
1426	-35.99	148.77	AUS	Adaminiby	AUS
1427	-42.95	147.35	AUS	Taroona	AUS
1428	-42.78	147.06	AUS	New Norfolk	AUS
1429	-42.67	146.79	AUS	Westerway	AUS
1430	-41.52	146.66	AUS	Delorain	AUS
1431	-42.08	145.56	AUS	Queenstown	AUS
1432	-42.68	147.26	AUS	Pontville	AUS
1433	-42.45	147.24	AUS	Richmond	AUS
1434	-42.45	147.24	AUS	Richmond	AUS
1435	-42.08	148.04	AUS	Swansea	AUS
1436	-37.8	144.96	AUS	Melbourne	AUS
1437	-38.15	144.37	AUS	Geelong	AUS
1438	-38.15	144.37	AUS	Geelong	AUS
1439	-38.76	143.67	AUS	Apollo Bay	AUS
1440	-38.23	143.15	AUS	Camperdown	AUS
1441	48.53	17	SK	Abrod	M+WEU
1442	48.77	19.65	SK	Helpa	M+WEU
1443	48.38	17.87	SK	Klacany	M+WEU
1444	48.37	18.28	SK	Ziar n. Hronom	M+WEU
1445	49.17	20.45	SK	Kezmarok	M+WEU
1446	49.13	19.07	SK	Trusalova	M+WEU
1447	48.57	19.17	SK	Zvolen	M+WEU
1448	48.5	22.07	SK	Fluss Latorica	M+WEU
1449	49	21.95	SK	Lubisa	M+WEU
1450	48.53	17.43	SK	Bukova	M+WEU
1451	47.55	9.28	CH	Amriswil	M+WEU
1452	45.08	7.38	I	Avigliana	CIR
1453	43.47	11.03	I	S. Gimignano	CIR
1455	42.88	11.68	I	Abbadia S. Salvatore	CIR
1456	43.58	11.32	I	Greve	CIR
1457	47.53	12.98	D	St. Bartholomia	M+WEU
1458	51.8	11.15	D	Quedlinburg	M+WEU
1459	48.77	-3.47	F	Ile d´Oussant	M+WEU
1460	61.58	8.5	N	Jotunheimen	SCN
1461	61.83	8.55	N	Lom	SCN
1462	62.18	9.82	N	Dalhohlen	SCN
1463	61.13	10.5	N	Lillehammer	SCN
1464	57.78	14.16	S	Jönkopping	SCN
1465	56.87	35.92	RUS	Tver	EEU
1466	56.87	35.92	RUS	Tver	EEU
1467	56.87	35.92	RUS	Tver	EEU
1469	56.87	35.92	RUS	Tver	EEU
1471	56.87	35.92	RUS	Tver	EEU
1472	55.77	49.13	RUS	Kasan	EEU
1473	55.77	49.12	RUS	Kasan	EEU
1474	55.3	49.25	RUS	Kamskoje ostva	EEU
1475	54.87	52.3	RUS	Almetjevsk	EEU
1476	54.87	52.3	RUS	Bawly	EEU
1477	55	53.3	RUS	Salikhovo-Hügel	EEU
1478	54.42	52.43	RUS	Spasskoe	EEU
1479	55.37	50.63	RUS	Schistopol	EEU
1480	56.87	35.92	RUS	Tver	EEU
1481	47	-110	USA	Montana	NAM
1483	50.37	14.05	CZ	Libochovice	M+WEU
1484	50.8	14.78	CZ	Jablonné	M+WEU
1485	49.11	-0.21	F	Caen	M+WEU
1486	48.05	-1.41	F	Rennes	M+WEU
1487	48.38	-2.04	F	Dinard	M+WEU
1488	36.92	34.88	TR	Tarsus	CIR
1489	48.4	9.78	D	Blaubeuren	M+WEU
1490	-33.82	150.6	AUS	Picton	AUS
1491	-36.18	144.97	AUS	Burnley	AUS
1492	51.5	0.17	GB	London	BRT
1493	55.46	-4.63	GB	Ayr	BRT
1494	55.79	-4.63	GB	Largs	BRT
1495	56.47	-3	GB	Dundee	BRT
1496	53.83	-2.95	GB	Blackpool	BRT
1498	51.98	-1.85	GB	Tewhesbory	BRT
1499	50.74	-1.78	GB	Christchurch	BRT
1500	50.74	-1.78	GB	Christchurch	BRT
1502	39.57	2.65	E	Palma de Mallorca	IBE
1503	28.62	-17.9	E	Los Llanos de Aridane	IBE
1506	48.15	16.95	A	Hainburg	M+WEU
1507	48.15	16.95	A	Hainburg	M+WEU
1508	48.22	16.37	A	Wien	M+WEU
1509	48.22	16.37	A	Wien	M+WEU
1510	48.27	16.35	A	Wien	M+WEU
1511	48.22	16.37	A	Wien	M+WEU
1513	38.9	-77.02	USA	Washington D.C.	NAM
1514	38.48	-78.62	USA	Shenandoah	NAM
1515	38.48	-78.62	USA	West Virginia	NAM
1517	40.72	-74.02	USA	New York	NAM
1518	40.72	-74.02	USA	New York	NAM
1519	40.72	-74.02	USA	New York	NAM
1520	40.72	-74.02	USA	New York	NAM
1521	42.7	0.9	E	Salardu	IBE
1522	42.7	0.9	E	Salardu	IBE
1523	56.83	35.92	RUS	Tver	EEU
1524	56.83	35.92	RUS	Tver	EEU
1525	56.83	35.92	RUS	Tver	EEU
1526	56.83	35.92	RUS	Tver	EEU
1527	56.83	35.92	RUS	Tver	EEU
1528	61.77	34.32	RUS	Petrozavodsk	EEU
1529	62.93	34.47	RUS	Medvezegorsk	EEU
1530	64.97	34.65	RUS	Kem	EEU
1531	67.65	33.67	RUS	Kirovsk	EEU
1532	67.65	33.67	RUS	Kirovsk	EEU
1533	67.57	33.39	RUS	Apatity	EEU
1534	63.74	34.31	RUS	Segeza	EEU
1535	56.25	34.3	RUS	Rzev	EEU
1536	56.2	33.5	RUS	Olenino	EEU
1537	56.47	32.97	RUS	Zapovjednoje	EEU
1538	56.22	32.77	RUS	Nevidolo	EEU
1539	56.53	33.12	RUS	Central Forest Reserve	EEU
1540	56.87	35.92	RUS	Tver	EEU
1541	49.44	1.1	F	Rouen	M+WEU
1542	52.65	-7.24	IRL	Kilkenny	BRT
1543	52.65	-7.24	IRL	Kilkenny	BRT
1544	52.47	-8.16	IRL	Tipperary	BRT
1545	51.89	-8.49	IRL	Cork	BRT
1546	52.47	-8.16	IRL	Tipperary	BRT
1547	53.21	-6.82	IRL	Kildare	BRT
1548	53.32	-6.4	IRL	Dublin	BRT
1549	53.25	-7.63	IRL	Offaly	BRT
1550	53.07	-9.17	IRL	Clare	BRT
1551	53.06	-9.04	IRL	Clare	BRT
1552	52.16	-9.42	IRL	Kerry	BRT
1553	52.17	-9.67	IRL	Kerry	BRT
1554	48.95	11.4	D	Kipfenberg	M+WEU
1555	47.52	11.27	D	Wallgau	M+WEU
1556	51.48	11.97	D	Halle	M+WEU
1557	-2.56	-78.94	EC	Canar	M+SA
1559	56.87	35.92	RUS	Tver	EEU
1561	52.9	40.47	RUS	Micurinsk	EEU
1562	52.72	41.44	RUS	Tambov	EEU
1563	49.27	46.58	RUS	Elton (See)	EEU
1564	48.23	46.73	RUS	Bazkuncak	EEU
1565	46.35	48.05	RUS	Astrakhan	EEU
1566	46.35	48.05	RUS	Astrakhan	EEU
1567	48.23	46.73	RUS	Bogdo-Hill	EEU
1568	46.35	48.05	RUS	Astrakhan	EEU
1569	46.12	48.08	RUS	Kamyzjak	EEU
1570	54.53	38.62	RUS	Uzunovo	EEU
1571	55.75	37.5	RUS	Moskau	EEU
1572	55.75	37.5	RUS	Moskau	EEU
1581	-0.22	-78.5	EC	Quito	M+SA
1582	-0.22	-78.5	EC	Quito	M+SA
1583	-2.83	-79.15	EC	Las Cajas	M+SA
1584	-1.53	-78.8	EC	San Pablo	M+SA
1585	-1.67	-78.63	EC	Riobamba	M+SA
1586	-1.17	-78.53	EC	Píllaro	M+SA
1588	47.9	106.87	MNG	Ulaanbaatar	ASIA
1589	-43.52	172.58	NZ	Canterbury University Campus	AUS
1590	-43.52	172.58	NZ	Canterbury University Campus	AUS
1591	-43.64	172.48	NZ	Lincoln	AUS
1592	-43.52	172.58	NZ	Canterbury University Campus	AUS
1593	-42.25	172.78	NZ	Little River	AUS
1594	-43.75	172.93	NZ	Duvauchelle	AUS
1595	-43.8	172.97	NZ	Akaroa	AUS
1596	-43.49	172.11	NZ	Darfield	AUS
1597	-43.22	171.71	NZ	Castle Hill Conservation Area	AUS
1598	-42.94	171.56	NZ	Arthur´s Pass Village	AUS
1599	-42.97	171.55	NZ	Cass Railway Station	AUS
1600	-42.94	171.21	NZ	Greymouth	AUS
1601	-42.9	170.82	NZ	Ross	AUS
1602	-43.15	170.55	NZ	Hari Hari	AUS
1603	-43.39	170.18	NZ	Franz Josef Village	AUS
1604	-44.34	169.2	NZ	Wanaka (Camping Ground)	AUS
1605	-45	168.9	NZ	Gibston Valley Winery	AUS
1606	-44.98	168.65	NZ	Queenstown	AUS
1607	-45.51	168.57	NZ	Athol	AUS
1608	-45.41	167.72	NZ	Te Anau (Visitor Centre)	AUS
1609	-44.98	168.02	NZ	Knob Flat Rest Area	AUS
1610	-44.17	168.6	NZ	Balfour	AUS
1611	-45.92	168.93	NZ	Gore	AUS
1612	-45.77	169.72	NZ	Balclutha (Camping Ground)	AUS
1613	-45.86	170.51	NZ	University of Otago. Campus	AUS
1614	-44.52	170.7	NZ	Palmerston	AUS
1615	-44.9	170.97	NZ	Oamaru	AUS
1616	-43.15	170.67	NZ	Duntroon	AUS
1617	-43.4	170.18	NZ	Otematata	AUS
1618	-43.52	170.95	NZ	Omarama	AUS
1619	-43.75	170.1	NZ	Twizel	AUS
1620	-44	170.47	NZ	Tekapo	AUS
1621	-43.93	171.23	NZ	Geraldine	AUS
1622	-43.62	171.63	NZ	Methven	AUS
1623	-42.68	171.92	NZ	Springfield	AUS
1625	28.36	-16.49	E	Aguamansa	IBE
1626	52.27	8.23	D	Wissingen	M+WEU
1627	49.75	8.17	D	Gau-Odernheim	M+WEU
1628	49.75	8.17	D	Gau-Odernheim	M+WEU
1629	49.75	8.17	D	Gau-Odernheim	M+WEU
1633	53.22	106	RUS	Shamanka	ASIA
1634	53.5	105.42	RUS	Solnitschnoj	ASIA
1636	43.47	41.75	RUS	Teberda	EEU
1637	43.57	41.75	RUS	Teberda	EEU
1638	56.78	36.18	RUS	Orscha	EEU
1639	-35.87	148.6	AUS	Adaminiby	AUS
1640	48.27	16.33	A	Leopoldsberg	M+WEU
1641	48.42	15.53	A	Wachau	M+WEU
1642	48.32	15.87	A	Tullner Feld	M+WEU
1643	-32.22	19.2	ZA	Wuppertal	AFR
1644	-31.6	19.1	ZA	Nieuwoudtville	AFR
1645	-31.6	19.1	ZA	Nieuwoudtville	AFR
1646	-31.4	18.75	ZA	Vanrhynsdorp	AFR
1647	-29.67	17.88	ZA	Springbok	AFR
1648	-29.25	17.73	ZA	Steinkopf	AFR
1649	-28.77	17.61	ZA	Vioolsdrif	AFR
1650	-28.02	18.75	ZA	Karasburg	AFR
1651	-28	18.72	ZA	Karasburg	AFR
1652	-28.75	19.3	ZA	Onseepkans	AFR
1653	-28.75	19.3	ZA	Onseepkans	AFR
1654	-27.33	20.42	ZA	Augrabies	AFR
1655	-28.75	20.55	ZA	Kakamas	AFR
1656	-27.32	20.98	ZA	Keimoes	AFR
1657	-27.53	21.23	ZA	Upington	AFR
1658	-27.45	21.7	ZA	Groot Drink	AFR
1659	-27.12	22.08	ZA	Skerpioenpunt	AFR
1660	-29.17	20.43	ZA	Sakrivier	AFR
1661	-29.67	20.87	ZA	Williston	AFR
1662	-30.08	21.52	ZA	Fraserburg	AFR
1663	-30.08	21.52	ZA	Fraserburg	AFR
1664	-31.25	21.98	ZA	Leeu-Gamka	AFR
1665	-31.25	21.98	ZA	Leeu-Gamka	AFR
1666	-32.78	22.05	ZA	Prince Albert	AFR
1667	-32.42	22.2	ZA	Oudtshorn	AFR
1668	-33.58	22.2	ZA	Oudtshorn	AFR
1669	-32.42	22.2	ZA	Oudtshorn	AFR
1670	-32.42	22.45	ZA	Dysseldorp	AFR
1671	-32.33	23.12	ZA	Uniondale	AFR
1672	-32.25	23.33	ZA	Haarlem	AFR
1673	-32.17	23.83	ZA	Joubertina	AFR
1674	-32.03	24.28	ZA	Kareedouw	AFR
1675	-32.03	24.28	ZA	Kareedouw	AFR
1676	-32.03	23.7	ZA	Coldstream	AFR
1677	-33.95	23.05	ZA	Knysna	AFR
1678	-33.95	22.45	ZA	George	AFR
1679	-31.35	22.75	ZA	George	AFR
1680	-33.98	21.75	ZA	Herbertsdale	AFR
1681	-33.98	20.43	ZA	Swellendam	AFR
1682	-34.47	19.9	ZA	Napier	AFR
1683	-33.53	19.9	ZA	Napier	AFR
1684	-33.85	19.02	ZA	Grabouw	AFR
1685	-33.92	18.39	ZA	Cape Town	AFR
1687	-33.92	18.39	ZA	Cape Town	AFR
1688	-32.08	18.63	ZA	Bellville	AFR
1689	48.28	16.92	A	Marchegg	M+WEU
1690	52.67	4.68	NL	Bergen	M+WEU
1691	52.87	4.73	NL	Stolpen	M+WEU
1692	47.9	106.87	MNG	Ulaanbaatar	ASIA
1695	38.99	-0.47	E	Genoves	IBE
1749	44.8	7.1	I	Maira-Tal	CIR
1750	44.73	7.62	I	Maira-Tal	CIR
1751	44.8	7.57	I	Maira-Tal	CIR
1752	44.8	7.65	I	Maira-Tal	CIR
1753	44.7	8.02	I	Alba	CIR
1755	28.1	-17.21	E	La Gomera	IBE
1757	28.11	-17.23	E	La Gomera	IBE
1758	48.8	9.18	D	Stuttgart	M+WEU
1759	33.4	-111.83	USA	Mesa	NAM
1760	32.22	-110.93	USA	Tucson	NAM
1761	32.22	-110.93	USA	Tucson	NAM
1762	32.25	-109.83	USA	Willcox	NAM
1763	32.98	-111.53	USA	Coolidge	NAM
1764	33.07	-115.52	USA	Calipatri	CAL
1765	33.35	-112.62	USA	Buckeye	NAM
1794	10.02	-84.22	CR	Alajuela	M+SA
1795	49.78	8.2	D	Gau Odernheim	M+WEU
1796	49.78	8.2	D	Gau Odernheim	M+WEU
1797	49.78	8.18	D	Gau Odernheim	M+WEU
1798	51.7	39.2	RUS	Voronesh	EEU
1799	50.98	39.32	RUS	Divnogorije	EEU
1800	50.68	39.75	RUS	Kostomarovo	EEU
1801	50.08	40.3	RUS	Deresovka	EEU
1802	56.38	38.13	RUS	Sergiev Posad	EEU
1803	50.95	6.93	D	Köln	M+WEU
1804	51.48	11.97	D	Halle	M+WEU
1805	51.65	7.48	D	Lünen	M+WEU
1806	51.31	9.48	D	Kassel	M+WEU
1807	51.31	9.43	D	Kassel	M+WEU
1808	51.97	7.37	D	Havixbeck	M+WEU
1809	47.98	7.85	D	Freiburg	M+WEU
1810	54.4	13.61	D	Binz	M+WEU
1811	53.28	12.82	D	Mirow	M+WEU
1812	53.1	12.9	D	Rheinsberg	M+WEU
1813	53.3	13.55	D	Mellenau	M+WEU
1814	53.3	13.43	D	Carwitz	M+WEU
1815	53.57	13.28	D	Neubrandenburg	M+WEU
1816	54.09	12.09	D	Rostock	M+WEU
1817	54.32	10.12	D	Kiel	M+WEU
1818	54	106.8	RUS	Sarma	ASIA
1819	-35.03	117.88	AUS	Albany	AUS
1821	53.05	158.63	RUS	Petropawlowsk-Kamtschatskij	ASIA
1822	48.53	107.52	MNG	Ulaanbaatar	ASIA
1824	28.11	-15.58	E	Moya	IBE
1826	37.24	-7.94	P	Barranco do Velho	IBE
1828	37.27	-8.23	P	Pico Alto	IBE
1829	28.71	-17.95	E	Tijarafe	IBE
1830	28.83	-17.8	E	Barlovento	IBE
1831	28.83	-17.88	E	El Tablado	IBE
1832	28.65	-17.9	E	Los Llanos de Aridane	IBE
1834	38.02	-0.65	E	La Mata	IBE
1835	52.38	7.95	D	Bramsche	M+WEU
1836	49.72	8.85	D	Reichelsheim	M+WEU
1837	49.7	8.93	D	Rehbach	M+WEU
1838	50.88	10.72	D	Schwabhausen	M+WEU
1839	51.05	10.23	D	Creuzburg	M+WEU
1872	42.02	73.73	KGZ	KGZ	ASIA
1873	42.22	73.68	KGZ	KGZ	ASIA
1874	42.23	73.05	KGZ	KGZ	ASIA
1875	39.85	73.35	KGZ	KGZ	ASIA
1877	39.87	73.35	KGZ	KGZ	ASIA
1878	39.87	73.35	KGZ	KGZ	ASIA
1879	41.25	73.57	KGZ	KGZ	ASIA
1880	41.25	74.07	KGZ	KGZ	ASIA
1881	41.28	74.93	KGZ	KGZ	ASIA
1882	41.82	75.78	KGZ	KGZ	ASIA
1883	42.13	75.63	KGZ	KGZ	ASIA
1884	42.08	77.37	KGZ	KGZ	ASIA
1885	42.78	78.65	KGZ	KGZ	ASIA
1886	42.47	78.93	KGZ	KGZ	ASIA
1887	42.03	77.58	KGZ	KGZ	ASIA
1888	39.22	72.23	KGZ	KGZ	ASIA
1889	42.48	73.8	KGZ	KGZ	ASIA
2009	48.42	88.23	RC	Altai	ASIA
2063	33.87	-5.54	MA	Meknes	CIR
2064	33.87	-5.54	MA	Meknes	CIR
2065	34.02	-5.01	MA	Fes	CIR
2066	34.02	-5.01	MA	Fes	CIR
2067	33.97	-6.85	MA	Rabat	CIR
2068	33.57	-7.59	MA	Casablanca	CIR
2069	31.63	-7.98	MA	Marrakesh	CIR
2070	31.62	-6.02	MA	MA	CIR
2071	30.43	-7.18	MA	ca. 80 km östl. von Agadir. Straße nach Taroudannt	CIR
2072	31.32	-6	MA	Tal des Dadés. ca. 5 km südl. von Boumalne	CIR
2073	31.43	-4.02	MA	Dadés Schlucht. Tamellalt	CIR
2075	31.45	-4.03	MA	Ait-Youl	CIR

## Sheet: TABLE S2
Supplementary Table S2 Allele frequencies within different species of the genus Capsella at the loci Aat1, Aat2, Aat3, Gdh2, Lap3. Alleles are characterised by numbers after the corresponding locus. AAT: Aspartate aminotransferase, GDH: Glutamate dehydrogenase; LAP: Leucine aminopeptidase. For details see text.
absolute numbers	Capsella bursa-pastoris	Capsella thracica	Capsella orientalis	Capsella grandiflora	Capsella rubella		frequencies	Capsella bursa-pastoris	Capsella thracica	Capsella orientalis	Capsella grandiflora	Capsella rubella
n	19969	263	108	1841	3059
AAT1_1	70866	644	215	2752	10		AAT1_1	0.8872	0.612167	0.99537	0.74742	0.00163452
AAT1_2	2689	406	1	846	6088		AAT1_2	0.0336647	0.385932	0.00462963	0.229766	0.995096
AAT1_3	1026	0	0	79	0		AAT1_3	0.0128449	0	0	0.0214557	0
AAT1_4	5295	2	0	1	0		AAT1_4	0.0662902	0.00190114	0	0.000271592	0
AAT1_5	0	0	0	4	20		AAT1_5	0	0	0	0.00108637	0.00326904
sum	79876	1052	216	3682	6118			1	1	1	1	1
n	19674	263	108	1838	3047
AAT2_1	48913	911	157	3352	6094		AAT2_1	0.621544	0.86597	0.726852	0.911861	1
AAT2_2	654	79	0	115	0		AAT2_2	0.00831046	0.0750951	0	0.031284	0
AAT2_3	2	7	0	15	0		AAT2_3	2.54143e-05	0.00665399	0	0.00408052	0
AAT2_4	29061	55	0	152	0		AAT2_4	0.369282	0.0522814	0	0.0413493	0
AAT2_5	0	0	0	4	0		AAT2_5	0	0	0	0.00108814	0
AAT2_6	0	0	0	5	0		AAT2_6	0	0	0	0.00136017	0
AAT2_7	18	0	59	33	0		AAT2_7	0.000228728	0	0.273148	0.00897715	0
AAT2_8	24	0	0	0	0		AAT2_8	0.000304971	0	0	0	0
AAT2_9	24	0	0	0	0		AAT2_9	0.000304971	0	0	0	0
sum	78696	1052	216	3676	6094			1	1	1	1	1
n	16815	263	108	1243	2114
AAT3_1	18943	423	0	2426	4228		AAT3_1	0.281605	0.402091	0	0.975865	1
AAT3_2	4229	30	216	38	0		AAT3_2	0.0628679	0.0285171	1	0.0152856	0
AAT3_3	11298	93	0	3	0		AAT3_3	0.167955	0.088403	0	0.00120676	0
AAT3_4	4	0	0	0	0		AAT3_4	5.94636e-05	0	0	0	0
AAT3_5	32408	506	0	11	0		AAT3_5	0.481774	0.480989	0	0.00442478	0
AAT3_6	42	0	0	0	0		AAT3_6	0.000624368	0	0	0	0
AAT3_7	12	0	0	8	0		AAT3_7	0.000178391	0	0	0.00321802	0
AAT3_8	332	0	0	0	0		AAT3_8	0.00493548	0	0	0	0
sum	67268	1052	216	2486	4228			1	1	1	1	1
n	11708	253	103	1316	1868
GDH2_1	12234	342	206	941	3052		GDH2_1	0.26112	0.337945	1	0.357523	0.816916
GDH2_2	29587	656	0	1647	684		GDH2_2	0.631499	0.648221	0	0.62576	0.183084
GDH2_3	5031	14	0	44	0		GDH2_3	0.107381	0.013834	0	0.0167173	0
sum	46852	1012	206	2632	3736			1	1	1	1	1
n	15260	262	87	1413	2246
LAP3_2	36602	508	174	166	943		LAP3_2	0.599394	0.483349	1	0.0586987	0.209929
LAP3_4	30	0	0	798	7		LAP3_4	0.00049128	0	0	0.282178	0.00155833
LAP3_5	20650	281	0	1247	138		LAP3_5	0.338164	0.267364	0	0.440948	0.0307213
LAP3_6	3739	262	0	365	3400		LAP3_6	0.0612298	0.249286	0	0.129066	0.756901
LAP3_8	0	0	0	9	0		LAP3_8	0	0	0	0.00318246	0
LAP3_9	44	0	0	243	4		LAP3_9	0.000720544	0	0	0.0859264	0.000890472
sum	61065	1051	174	2828	4492			1	1	1	1	1

## Sheet: TABLE S3
Supplementary Table S3 Frequencies of Capsella bursa-pastoris alleles between and within regions. For characterisation and nomenclature of alleles see Supplementary Table S1. IBE: Iberian Peninsula. BRT: British Isles. M+WE: Middle and Western Europe. MED: Circum-mediterranean. SCN: Scandinavia. EEU: Eastern Europe. CAL: California. NAM: North America (except California). M+SA: Middle and South A…
absolute numbers
Region	AAT1_1	AAT1_2	AAT1_3	AAT1_4	SumAAT1	AAT2_1	AAT2_2	AAT2_3	AAT2_4	AAT2_7	AAT2_8	AAT2_9	SumAAT2	AAT3_1	AAT3_2	AAT3_3	AAT3_4	AAT3_5	AAT3_6	AAT3_7	AAT3_8	SumAAT3	GDH2_1	GDH2_2	GDH2_3	SumGDH2	LAP3_2	LAP3_4	LAP3_5	LAP3_6	LAP3_9	SumLAP3
AFR	1606	0	0	6	1612	806	0	0	806	0	0	0	1612	806	0	0	0	806	0	0	0	1612	276	1332	0	1608	892	0	635	45	0	1572
AUS	3961	1	16	630	4608	2428	0	0	2168	0	0	0	4596	1968	37	256	0	2319	0	0	0	4580	1056	2918	194	4168	2688	0	817	911	0	4416
BRT	2986	0	8	386	3380	2200	6	0	1162	0	0	0	3368	255	20	293	0	584	0	0	0	1152	336	936	348	1620	1686	0	1188	430	0	3304
MED	5254	400	2	1072	6728	4146	107	0	2343	0	0	0	6596	1902	74	564	4	2582	2	0	0	5128	860	1846	378	3084	3123	0	1720	875	0	5718
IBE	5953	8	0	1451	7412	3793	0	0	3623	0	0	0	7416	3268	96	60	0	3664	0	0	332	7420	1246	3324	54	4624	4272	2	1711	727	8	6720
CAL	7804	70	2	384	8260	4591	0	0	3665	0	0	0	8256	3692	59	445	0	4076	0	0	0	8272	578	5282	116	5976	6924	0	755	61	0	7740
M+WE	25368	1611	950	163	28092	19065	84	2	8167	0	18	0	27336	4063	2464	7482	0	10419	2	2	0	24432	4584	7953	2883	15420	9197	16	8774	299	36	18322
M+SA	1920	2	0	190	2112	1120	102	0	882	0	0	0	2104	688	30	204	0	1042	0	0	0	1964	208	1558	142	1908	1585	0	417	100	0	2102
NAM	2345	366	40	737	3488	2250	44	0	1182	0	0	0	3476	662	59	832	0	1543	0	0	0	3096	222	516	86	824	1696	0	1487	9	0	3192
SCN	8632	134	6	180	8952	4868	105	0	3767	0	0	0	8740	165	138	731	0	3534	0	0	0	4568	1072	1702	606	3380	1470	12	1253	21	0	2756
EEU	2839	85	0	88	3012	2488	4	0	480	6	6	24	3008	827	588	286	0	1265	38	4	0	3008	1106	1568	154	2828	1977	0	1101	37	0	3115
ASIA	2198	12	2	8	2220	1158	202	0	816	12	0	0	2188	647	664	145	0	574	0	6	0	2036	690	652	70	1412	1092	0	792	224	0	2108
sum	70866	2689	1026	5295		48913	654	2	29061	18	24	24		18943	4229	11298	4	32408	42	12	332		12234	29587	5031		36602	30	20650	3739	44
f between regions
Region	AAT1_1	AAT1_2	AAT1_3	AAT1_4		AAT2_1	AAT2_2	AAT2_3	AAT2_4	AAT2_7	AAT2_8	AAT2_9		AAT3_1	AAT3_2	AAT3_3	AAT3_4	AAT3_5	AAT3_6	AAT3_7	AAT3_8		GDH2_1	GDH2_2	GDH2_3		LAP3_2	LAP3_4	LAP3_5	LAP3_6	LAP3_9
AFR	0.0226625	0	0	0.00113314		0.0164782	0	0	0.0277348	0	0	0		0.0425487	0	0	0	0.0248704	0	0	0		0.0225601	0.0450198	0		0.0243703	0	0.0307506	0.0120353	0
AUS	0.0558942	0.000371885	0.0155945	0.11898		0.0496392	0	0	0.0746017	0	0	0		0.103891	0.00874911	0.0226589	0	0.0715564	0	0	0		0.0863168	0.0986244	0.0385609		0.0734386	0	0.0395642	0.243648	0
BRT	0.0421359	0	0.00779727	0.072899		0.0449778	0.00917431	0	0.0399849	0	0	0		0.0134614	0.00472925	0.0259338	0	0.0180202	0	0	0		0.0274644	0.0316355	0.0691711		0.0460631	0	0.0575303	0.115004	0
MED	0.0741399	0.148754	0.00194932	0.202455		0.0847627	0.163609	0	0.0806235	0	0	0		0.100406	0.0174982	0.0499203	1	0.0796717	0.047619	0	0		0.0702959	0.0623923	0.0751342		0.0853232	0	0.083293	0.23402	0
IBE	0.0840036	0.00297508	0	0.274032		0.0775458	0	0	0.124669	0	0	0		0.172518	0.0227004	0.00531067	0	0.113059	0	0	1		0.101847	0.112347	0.0107335		0.116715	0.0666667	0.0828571	0.194437	0.181818
CAL	0.110123	0.026032	0.00194932	0.0725212		0.0938605	0	0	0.126114	0	0	0		0.1949	0.0139513	0.0393875	0	0.125771	0	0	0		0.0472454	0.178524	0.023057		0.18917	0	0.0365617	0.0163145	0
M+WE	0.357971	0.599107	0.925926	0.0307838		0.389774	0.12844	1	0.28103	0	0.75	0		0.214486	0.582644	0.662241	0	0.321495	0.047619	0.166667	0		0.374693	0.2688	0.573047		0.25127	0.533333	0.424891	0.0799679	0.818182
M+SA	0.0270934	0.000743771	0	0.0358829		0.0228978	0.155963	0	0.03035	0	0	0		0.0363195	0.00709388	0.0180563	0	0.0321526	0	0	0		0.0170018	0.0526583	0.028225		0.0433036	0	0.0201937	0.0267451	0
NAM	0.0330906	0.13611	0.0389864	0.139188		0.046	0.0672783	0	0.0406731	0	0	0		0.0349469	0.0139513	0.0736414	0	0.0476117	0	0	0		0.0181462	0.0174401	0.017094		0.0463363	0	0.0720097	0.00240706	0
SCN	0.121807	0.0498327	0.00584795	0.0339943		0.0995236	0.16055	0	0.129624	0	0	0		0.00871034	0.0326318	0.0647017	0	0.109047	0	0	0		0.0876247	0.0575253	0.120453		0.0401617	0.4	0.060678	0.00561647	0
EEU	0.0400615	0.0316103	0	0.0166195		0.0508658	0.00611621	0	0.016517	0.333333	0.25	1		0.0436573	0.13904	0.0253142	0	0.0390336	0.904762	0.333333	0		0.0904038	0.0529962	0.0306102		0.0540134	0	0.0533172	0.00989569	0
ASIA	0.0310163	0.00446263	0.00194932	0.00151086		0.0236747	0.308869	0	0.0280789	0.666667	0	0		0.0341551	0.157011	0.0128341	0	0.0177117	0	0.5	0		0.0564002	0.0220367	0.0139137		0.0298344	0	0.0383535	0.0599091	0
sum	1	1	1	1		1	1	1	1	1	1	1		1	1	1	1	1	1	1	1		1	1	1		1	1	1	1	1
f within regions
Region	AAT1_1	AAT1_2	AAT1_3	AAT1_4	sum	AAT2_1	AAT2_2	AAT2_3	AAT2_4	AAT2_7	AAT2_8	AAT2_9	sum	AAT3_1	AAT3_2	AAT3_3	AAT3_4	AAT3_5	AAT3_6	AAT3_7	AAT3_8	sum	GDH2_1	GDH2_2	GDH2_3	sum	LAP3_2	LAP3_4	LAP3_5	LAP3_6	LAP3_9	sum
AFR	0.996278	0	0	0.00372208	1	0.5	0	0	0.5	0	0	0	1	0.5	0	0	0	0.5	0	0	0	1	0.171642	0.828358	0	1	0.56743	0	0.403944	0.028626	0	1
AUS	0.859592	0.000217014	0.00347222	0.136719	1	0.528285	0	0	0.471715	0	0	0	1	0.429694	0.0080786	0.0558952	0	0.506332	0	0	0	1	0.253359	0.700096	0.0465451	1	0.608696	0	0.185009	0.206295	0	1
BRT	0.883432	0	0.00236686	0.114201	1	0.653207	0.00178147	0	0.345012	0	0	0	1	0.221354	0.0173611	0.25434	0	0.506944	0	0	0	1	0.207407	0.577778	0.214815	1	0.510291	0	0.359564	0.130145	0	1
MED	0.780916	0.059453	0.000297265	0.159334	1	0.628563	0.016222	0	0.355215	0	0	0	1	0.370905	0.0144306	0.109984	0.000780031	0.50351	0.000390016	0	0	1	0.278859	0.598573	0.122568	1	0.54617	0	0.300804	0.153026	0	1
IBE	0.803157	0.00107933	0	0.195764	1	0.511462	0	0	0.488538	0	0	0	1	0.440431	0.012938	0.00808625	0	0.493801	0	0	0.0447439	1	0.269464	0.718858	0.0116782	1	0.635714	0.000297619	0.254613	0.108185	0.00119048	1
CAL	0.944794	0.00847458	0.000242131	0.0464891	1	0.55608	0	0	0.44392	0	0	0	1	0.446325	0.0071325	0.0537959	0	0.492747	0	0	0	1	0.0967202	0.883869	0.019411	1	0.894574	0	0.0975452	0.00788114	0	1
M+WE	0.903033	0.0573473	0.0338175	0.00580236	1	0.697432	0.00307287	7.31636e-05	0.298764	0	0.000658472	0	1	0.166298	0.100851	0.306238	0	0.426449	8.18599e-05	8.18599e-05	0	1	0.297276	0.515759	0.186965	1	0.501965	0.000873267	0.478878	0.0163192	0.00196485	1
M+SA	0.909091	0.00094697	0	0.0899621	1	0.532319	0.0484791	0	0.419202	0	0	0	1	0.350305	0.0152749	0.10387	0	0.53055	0	0	0	1	0.109015	0.816562	0.0744235	1	0.754044	0	0.198382	0.0475737	0	1
NAM	0.672305	0.104931	0.0114679	0.211296	1	0.647296	0.0126582	0	0.340046	0	0	0	1	0.213824	0.0190568	0.268734	0	0.498385	0	0	0	1	0.269417	0.626214	0.104369	1	0.531328	0	0.465852	0.00281955	0	1
SCN	0.964254	0.0149687	0.000670241	0.0201072	1	0.556979	0.0120137	0	0.431007	0	0	0	1	0.0361208	0.0302102	0.160026	0	0.773643	0	0	0	1	0.31716	0.50355	0.17929	1	0.533382	0.00435414	0.454644	0.00761974	0	1
EEU	0.942563	0.0282205	0	0.0292165	1	0.827128	0.00132979	0	0.159574	0.00199468	0.00199468	0.00797872	1	0.274934	0.195479	0.0950798	0	0.420545	0.012633	0.00132979	0	1	0.391089	0.554455	0.0544554	1	0.634671	0	0.353451	0.011878	0	1
ASIA	0.99009	0.00540541	0.000900901	0.0036036	1	0.52925	0.0923218	0	0.372943	0.00548446	0	0	1	0.31778	0.32613	0.0712181	0	0.281925	0	0.00294695	0	1	0.488669	0.461756	0.0495751	1	0.518027	0	0.375712	0.106262	0	1

## Sheet: TABLE S4
											Supplementary Table S4 Number and frequencies of all recorded genotypes of Capsella bursa-pastoris at single loci and at multicocus associations. Green: Genotypes with frequencies > 10% per region for genotypes with total frequencies > ca. 10%. For nomenclature of loci see Supplemenary Table S1, and for regions Supplementary Table S2.
absolute numbers															frequencies
Genotype															Genotype
AAT1	n	IBE	BRT	M+WE	MED	SCN	EEU	ASIA	CAL	NAM	M+SA	AUS	AFR		AAT1	IBE	BRT	M+WE	MED	SCN	EEU	ASIA	CAL	NAM	M+SA	AUS	AFR	0
sum	19744	1840	845	6948	1676	2238	752	555	2045	763	528	1151	403
1111	15612	1180	648	5631	945	2082	667	544	1855	400	432	828	400	0.1	1111	0.0755829	0.0415065	0.360684	0.0605304	0.133359	0.0427235	0.034845	0.118819	0.0256213	0.027671	0.0530361	0.0256213
1122	1124	4	0	770	191	64	41	6	4	43	1	0	0		1122	0.00355872	0	0.685053	0.169929	0.0569395	0.0364769	0.00533808	0.00355872	0.0382562	0.00088968	0	0
1124	36	0	0	0	0	0	0	0	7	29	0	0	0		1124	0	0	0	0	0	0	0	0.194444	0.805556	0	0	0
1133	493	0	4	465	1	3	0	1	1	10	0	8	0		1133	0	0.00811359	0.943205	0.0020284	0.00608519	0	0.0020284	0.0020284	0.020284	0	0.0162272	0
1144	2289	594	193	79	536	85	43	4	154	188	95	315	3	0.1	1144	0.259502	0.0843163	0.0345129	0.234163	0.0371341	0.0187855	0.00174749	0.0672783	0.0821319	0.0415028	0.137615	0.00131062
2222	4	0	0	1	3	0	0	0	0	0	0	0	0		2222	0	0	0.25	0.75	0	0	0	0	0	0	0	0
2233	1	0	0	1	0	0	0	0	0	0	0	0	0		2233	0	0	1	0	0	0	0	0	0	0	0	0
2244	109	0	0	0	0	3	1	0	24	81	0	0	0		2244	0	0	0	0	0.0275229	0.00917431	0	0.220183	0.743119	0	0	0
3333	1	0	0	1	0	0	0	0	0	0	0	0	0		3333	0	0	1	0	0	0	0	0	0	0	0	0
3344	7	0	0	0	0	0	0	0	0	7	0	0	0		3344	0	0	0	0	0	0	0	0	1	0	0	0
4444	68	62	0	0	0	1	0	0	0	5	0	0	0		4444	0.911765	0	0	0	0.0147059	0	0	0	0.0735294	0	0	0
AAT2	n	IBE	BRT	M+WE	MED	SCN	EEU	ASIA	CAL	NAM	M+SA	AUS	AFR		AAT2	IBE	BRT	M+WE	MED	SCN	EEU	ASIA	CAL	NAM	M+SA	AUS	AFR
sum	19551	1853	842	6791	1637	2175	750	543	2049	835	524	1149	403
1111	4923	45	259	2706	443	298	500	76	226	250	55	65	0	0.1	1111	0.00914077	0.0526102	0.549665	0.0899858	0.0605322	0.101564	0.0154377	0.045907	0.050782	0.011172	0.0132033	0
1122	102	0	1	1	30	0	2	62	0	0	6	0	0		1122	0	0.00980392	0.00980392	0.294118	0	0.0196078	0.607843	0	0	0.0588235	0	0
1144	14325	1806	581	4050	1143	1827	231	363	1822	574	441	1084	403	0.1	1144	0.126073	0.0405585	0.282723	0.0797906	0.127539	0.0161257	0.0253403	0.12719	0.0400698	0.0307853	0.0756719	0.0281326
1177	3	0	0	0	0	0	3	0	0	0	0	0	0		1177	0	0	0	0	0	1	0	0	0	0	0	0
1188	12	0	0	9	0	0	3	0	0	0	0	0	0		1188	0	0	0.75	0	0	0.25	0	0	0	0	0	0
1199	3	0	0	0	0	0	3	0	0	0	0	0	0		1199	0	0	0	0	0	1	0	0	0	0	0	0
2222	59	0	1	20	0	2	0	3	0	11	22	0	0		2222	0	0.0169492	0.338983	0	0.0338983	0	0.0508475	0	0.186441	0.372881	0	0
2244	103	0	0	1	21	48	0	33	0	0	0	0	0		2244	0	0	0.00970874	0.203883	0.466019	0	0.320388	0	0	0	0	0
3344	1	0	0	1	0	0	0	0	0	0	0	0	0		3344	0	0	1	0	0	0	0	0	0	0	0	0
4444	7	2	0	3	0	0	0	1	1	0	0	0	0		4444	0.285714	0	0.428571	0	0	0	0.142857	0.142857	0	0	0	0
4477	4	0	0	0	0	0	0	4	0	0	0	0	0		4477	0	0	0	0	0	0	1	0	0	0	0	0
4499	8	0	0	0	0	0	8	0	0	0	0	0	0		4499	0	0	0	0	0	1	0	0	0	0	0	0
7777	1	0	0	0	0	0	0	1	0	0	0	0	0		7777	0	0	0	0	0	0	1	0	0	0	0	0
AAT3	n	IBE	BRT	M+WE	MED	SCN	EEU	ASIA	CAL	NAM	M+SA	AUS	AFR		AAT3	IBE	BRT	M+WE	MED	SCN	EEU	ASIA	CAL	NAM	M+SA	AUS	AFR
sum	16423	1831	287	5897	1280	1131	734	504	2051	672	491	1142	403
1111	14	2	0	7	4	0	0	0	0	0	1	0	0		1111	0.142857	0	0.5	0.285714	0	0	0	0	0	0.0714286	0	0
1122	518	5	7	81	20	4	121	241	21	0	15	3	0		1122	0.00965251	0.0135135	0.156371	0.03861	0.00772201	0.233591	0.465251	0.0405405	0	0.0289575	0.00579151	0
1133	2	0	0	1	0	0	0	0	0	1	0	0	0		1133	0	0	0.5	0	0	0	0	0	0.5	0	0	0
1144	2	0	0	0	2	0	0	0	0	0	0	0	0		1144	0	0	0	1	0	0	0	0	0	0	0	0
1155	8751	1613	120	1869	920	77	267	80	1815	280	327	980	403	0.1	1155	0.184322	0.0137127	0.213576	0.105131	0.00879899	0.0305108	0.00914181	0.207405	0.0319963	0.0373672	0.111987	0.0460519
1166	19	0	0	0	0	0	19	0	0	0	0	0	0		1166	0	0	0	0	0	1	0	0	0	0	0	0
1177	1	0	0	1	0	0	0	0	0	0	0	0	0		1177	0	0	1	0	0	0	0	0	0	0	0	0
2222	163	13	0	41	0	19	51	36	0	0	0	3	0		2222	0.0797546	0	0.251534	0	0.116564	0.312883	0.220859	0	0	0	0.0184049	0
2233	1136	12	3	1000	13	18	55	12	4	13	0	6	0		2233	0.0105634	0.00264085	0.880282	0.0114437	0.0158451	0.0484155	0.0105634	0.00352113	0.0114437	0	0.00528169	0
2255	33	5	0	10	3	3	6	2	1	2	0	1	0		2255	0.151515	0	0.30303	0.0909091	0.0909091	0.181818	0.0606061	0.030303	0.0606061	0	0.030303	0
2266	2	0	0	1	1	0	0	0	0	0	0	0	0		2266	0	0	0.5	0.5	0	0	0	0	0	0	0	0
2277	3	0	0	0	0	0	0	3	0	0	0	0	0		2277	0	0	0	0	0	0	1	0	0	0	0	0
3333	9	0	0	9	0	0	0	0	0	0	0	0	0		3333	0	0	1	0	0	0	0	0	0	0	0	0
3355	4278	16	143	2590	268	340	79	59	210	350	102	121	0	0.1	3355	0.00374007	0.0334268	0.605423	0.0626461	0.0794764	0.0184666	0.0137915	0.0490884	0.0818139	0.0238429	0.0282842	0
5555	1330	5	14	287	49	670	134	71	0	26	46	28	0		5555	0.0037594	0.0105263	0.215789	0.0368421	0.503759	0.100752	0.0533835	0	0.0195489	0.0345865	0.0210526	0
5577	2	0	0	0	0	0	2	0	0	0	0	0	0		5577	0	0	0	0	0	1	0	0	0	0	0	0
5588	160	160	0	0	0	0	0	0	0	0	0	0	0		5588	1	0	0	0	0	0	0	0	0	0	0	0
GDH2	n	IBE	BRT	M+WE	MED	SCN	EEU	ASIA	CAL	NAM	M+SA	AUS	AFR		GHD2	IBE	BRT	M+WE	MED	SCN	EEU	ASIA	CAL	NAM	M+SA	AUS	AFR
sum	11698	1156	405	3853	766	845	707	353	1486	206	477	1042	402
1111	184	17	2	31	34	2	33	44	0	17	2	2	0		1111	0.0923913	0.0108696	0.168478	0.184783	0.0108696	0.179348	0.23913	0	0.0923913	0.0108696	0.0108696	0
1122	5733	589	164	2229	357	532	487	251	285	77	100	524	138	0.1	1122	0.102739	0.0286063	0.388802	0.0622711	0.0927961	0.0849468	0.0437816	0.0497122	0.013431	0.0174429	0.0914007	0.0240712
1133	11	0	0	0	5	0	0	6	0	0	0	0	0		1133	0	0	0	0.454545	0	0	0.545455	0	0	0	0	0
2222	3326	523	69	154	235	8	110	24	1147	69	304	419	264	0.1	2222	0.157246	0.0207456	0.0463019	0.0706554	0.00240529	0.0330728	0.00721587	0.344859	0.0207456	0.0914011	0.125977	0.0793746
2233	2389	27	166	1438	86	303	77	27	54	43	71	97	0	0.1	2233	0.0113018	0.0694851	0.601925	0.0359983	0.126831	0.0322311	0.0113018	0.0226036	0.0179992	0.0297195	0.0406028	0
3333	55	0	4	1	49	0	0	1	0	0	0	0	0		3333	0	0.0727273	0.0181818	0.890909	0	0	0.0181818	0	0	0	0	0
LAP3	n	IBE	BRT	M+WE	MED	SCN	EEU	ASIA	CAL	NAM	M+SA	AUS	AFR		LAP3	IBE	BRT	M+WE	MED	SCN	EEU	ASIA	CAL	NAM	M+SA	AUS	AFR
sum	15118	1658	826	4512	1402	688	771	515	1932	797	524	1101	392
2222	3298	472	17	174	171	64	217	24	1530	52	277	247	53	0.1	2222	0.143117	0.00515464	0.0527592	0.0518496	0.0194057	0.0657975	0.00727714	0.463918	0.0157671	0.0839903	0.0748939	0.0160703
2244	6	0	0	6	0	0	0	0	0	0	0	0	0		2244	0	0	1	0	0	0	0	0	0	0	0	0
2255	9758	834	594	4042	769	596	533	380	373	739	188	393	317	0.1	2255	0.0854683	0.0608731	0.414224	0.0788071	0.0610781	0.0546218	0.0389424	0.038225	0.0757327	0.0192662	0.0402746	0.0324862
2266	1767	333	215	113	421	10	14	106	26	4	49	454	22	0.1	2266	0.188455	0.121675	0.0639502	0.238257	0.00565931	0.00792303	0.0599887	0.0147142	0.00226372	0.0277306	0.256933	0.0124505
2299	21	4	0	17	0	0	0	0	0	0	0	0	0		2299	0.190476	0	0.809524	0	0	0	0	0	0	0	0	0
4455	9	1	0	2	0	6	0	0	0	0	0	0	0		4455	0.111111	0	0.222222	0	0.666667	0	0	0	0	0	0	0
5555	243	5	0	155	40	12	7	5	0	2	10	7	0		5555	0.0205761	0	0.63786	0.164609	0.0493827	0.0288066	0.0205761	0	0.00823045	0.0411523	0.0288066	0
5566	3	0	0	0	0	0	0	0	3	0	0	0	0		5566	0	0	0	0	0	0	0	1	0	0	0	0
6666	13	9	0	3	1	0	0	0	0	0	0	0	0		6666	0.692308	0	0.230769	0.0769231	0	0	0	0	0	0	0	0
AAT1+2	n	IBE	BRT	M+WE	MED	SCN	EEU	ASIA	CAL	NAM	M+SA	AUS	AFR		AAT1+2	IBE	BRT	M+WE	MED	SCN	EEU	ASIA	CAL	NAM	M+SA	AUS	AFR
sum	19298	1837	841	6722	1634	2175	749	543	2021	704	524	1145	403
1144/1144	1944	593	191	72	501	51	2	4	18	124	71	314	3	0.1	1144/1144	0.305041	0.098251	0.037037	0.257716	0.0262346	0.00102881	0.00205761	0.00925926	0.063786	0.0365226	0.161523	0.00154321
1111/1144	11280	1133	387	3250	630	1715	214	357	1781	283	370	760	400	0.1	1111/1144	0.100443	0.0343085	0.288121	0.0558511	0.152039	0.0189716	0.0316489	0.15789	0.0250887	0.0328014	0.0673759	0.035461
1111/1111	3767	42	257	2188	238	259	431	74	62	103	51	62	0	0.1	1111/1111	0.0111495	0.0682241	0.580834	0.0631802	0.068755	0.114415	0.0196443	0.0164587	0.0273427	0.0135386	0.0164587	0
1111/1122	99	0	1	1	27	0	2	62	0	0	6	0	0		1111/1122	0	0.010101	0.010101	0.272727	0	0.020202	0.626263	0	0	0.0606061	0	0
1111/4477	4	0	0	0	0	0	0	4	0	0	0	0	0		1111/4477	0	0	0	0	0	0	1	0	0	0	0	0
1111/7777	1	0	0	0	0	0	0	1	0	0	0	0	0		1111/7777	0	0	0	0	0	0	1	0	0	0	0	0
1111/2244	103	0	0	1	21	48	0	33	0	0	0	0	0		1111/2244	0	0	0.00970874	0.203883	0.466019	0	0.320388	0	0	0	0	0
1122/1111	542	2	0	319	171	4	26	1	1	17	1	0	0		1122/1111	0.00369004	0	0.588561	0.315498	0.00738007	0.0479705	0.00184502	0.00184502	0.0313653	0.00184502	0	0
1122/1144	530	2	0	420	11	57	15	2	3	20	0	0	0		1122/1144	0.00377358	0	0.792453	0.0207547	0.107547	0.0283019	0.00377358	0.00566038	0.0377358	0	0	0
1144/1111	291	1	2	6	28	32	41	0	130	47	3	1	0		1144/1111	0.00343643	0.00687285	0.0206186	0.0962199	0.109966	0.140893	0	0.446735	0.161512	0.0103093	0.00343643	0
2244/1111	59	0	0	0	0	3	1	0	22	33	0	0	0		2244/1111	0	0	0	0	0.0508475	0.0169492	0	0.372881	0.559322	0	0	0
1133/1111	169	0	0	158	1	0	0	1	1	6	0	2	0		1133/1111	0	0	0.934911	0.00591716	0	0	0.00591716	0.00591716	0.035503	0	0.0118343	0
1133/1144	285	0	2	271	0	3	0	0	0	3	0	6	0		1133/1144	0	0.00701754	0.950877	0	0.0105263	0	0	0	0.0105263	0	0.0210526	0
1111/2222	25	0	1	20	0	0	0	3	0	0	1	0	0		1111/2222	0	0.04	0.8	0	0	0	0.12	0	0	0.04	0	0
1144/2222	34	0	0	0	0	2	0	0	0	11	21	0	0		1144/2222	0	0	0	0	0.0588235	0	0	0	0.323529	0.617647	0	0
2222/1111	3	0	0	1	2	0	0	0	0	0	0	0	0		2222/1111	0	0	0.333333	0.666667	0	0	0	0	0	0	0	0
1122/1122	3	0	0	0	3	0	0	0	0	0	0	0	0		1122/1122	0	0	0	1	0	0	0	0	0	0	0	0
1111/4444	7	2	0	3	0	0	0	1	1	0	0	0	0		1111/4444	0.285714	0	0.428571	0	0	0	0.142857	0.142857	0	0	0	0
2233/1144	1	0	0	1	0	0	0	0	0	0	0	0	0		2233/1144	0	0	1	0	0	0	0	0	0	0	0	0
3344/1144	4	0	0	0	0	0	0	0	0	4	0	0	0		3344/1144	0	0	0	0	0	0	0	0	1	0	0	0
3344/1111	1	0	0	0	0	0	0	0	0	1	0	0	0		3344/1111	0	0	0	0	0	0	0	0	1	0	0	0
4444/1144	65	62	0	0	0	1	0	0	0	2	0	0	0		4444/1144	0.953846	0	0	0	0.0153846	0	0	0	0.0307692	0	0	0
2244/1144	49	0	0	0	0	0	0	0	2	47	0	0	0		2244/1144	0	0	0	0	0	0	0	0.0408163	0.959184	0	0	0
2222/1144	1	0	0	0	1	0	0	0	0	0	0	0	0		2222/1144	0	0	0	1	0	0	0	0	0	0	0	0
3333/1111	1	0	0	1	0	0	0	0	0	0	0	0	0		3333/1111	0	0	1	0	0	0	0	0	0	0	0	0
4444/1111	3	0	0	0	0	0	0	0	0	3	0	0	0		4444/1111	0	0	0	0	0	0	0	0	1	0	0	0
1111/1199	3	0	0	0	0	0	3	0	0	0	0	0	0		1111/1199	0	0	0	0	0	1	0	0	0	0	0	0
1133/1188	4	0	0	4	0	0	0	0	0	0	0	0	0		1133/1188	0	0	1	0	0	0	0	0	0	0	0	0
1111/1188	8	0	0	5	0	0	3	0	0	0	0	0	0		1111/1188	0	0	0.625	0	0	0.375	0	0	0	0	0	0
1111/4499	8	0	0	0	0	0	8	0	0	0	0	0	0		1111/4499	0	0	0	0	0	1	0	0	0	0	0	0
1111/1177	3	0	0	0	0	0	3	0	0	0	0	0	0		1111/1177	0	0	0	0	0	1	0	0	0	0	0	0
1111/3344	1	0	0	1	0	0	0	0	0	0	0	0	0		1111/3344	0	0	1	0	0	0	0	0	0	0	0	0
AAT1+2+3	n	IBE	BRT	M+WE	MED	SCN	EEU	ASIA	CAL	NAM	M+SA	AUS	AFR		AAT1+2+3	IBE	BRT	M+WE	MED	SCN	EEU	ASIA	CAL	NAM	M+SA	AUS	AFR
sum	16149	1826	286	5801	1264	1131	733	506	2011	571	487	1130	403
1144/1144/1155	1593	587	65	67	448	4	1	4	7	42	63	302	3		1144/1144/1155	0.368487	0.0408035	0.042059	0.28123	0.00251099	0.000627746	0.00251099	0.00439422	0.0263653	0.039548	0.189579	0.00188324
1111/1144/1155	5386	913	43	883	277	12	129	59	1674	105	259	632	400	0.1	1111/1144/1155	0.169514	0.00798366	0.163944	0.0514296	0.002228	0.023951	0.0109543	0.310806	0.019495	0.0480876	0.117341	0.0742666
1111/1111/3355	1399	2	51	1059	97	45	51	6	7	28	41	12	0		1111/1111/3355	0.00142959	0.0364546	0.756969	0.0693352	0.0321658	0.0364546	0.00428878	0.00500357	0.0200143	0.0293066	0.00857756	0
1111/1122/1122	55	0	0	0	0	0	0	49	0	0	6	0	0		1111/1122/1122	0	0	0	0	0	0	0.890909	0	0	0.109091	0	0
1111/1111/2233	210	0	0	159	0	9	35	3	3	0	0	1	0		1111/1111/2233	0	0	0.757143	0	0.0428571	0.166667	0.0142857	0.0142857	0	0	0.0047619	0
1111/1144/3355	2003	13	91	1059	157	269	11	38	104	108	61	92	0	0.1	1111/1144/3355	0.00649026	0.0454319	0.528707	0.0783824	0.134299	0.00549176	0.0189715	0.0519221	0.0539191	0.0304543	0.0459311	0
1111/1111/2355	3	0	0	1	0	0	0	2	0	0	0	0	0		1111/1111/2355	0	0	0.333333	0	0	0	0.666667	0	0	0	0	0
1111/1111/5555	270	0	6	76	27	23	114	9	0	0	0	15	0		1111/1111/5555	0	0.0222222	0.281481	0.1	0.0851852	0.422222	0.0333333	0	0	0	0.0555556	0
1111/1144/2233	862	12	2	784	13	7	20	8	1	10	0	5	0		1111/1144/2233	0.0139211	0.00232019	0.909513	0.0150812	0.00812065	0.0232019	0.00928074	0.00116009	0.0116009	0	0.00580046	0
1111/4477/3355	1	0	0	0	0	0	0	1	0	0	0	0	0		1111/4477/3355	0	0	0	0	0	0	1	0	0	0	0	0
1111/7777/2222	1	0	0	0	0	0	0	1	0	0	0	0	0		1111/7777/2222	0	0	0	0	0	0	1	0	0	0	0	0
1111/1111/1122	172	1	0	31	2	1	86	27	17	0	7	0	0		1111/1111/1122	0.00581395	0	0.180233	0.0116279	0.00581395	0.5	0.156977	0.0988372	0	0.0406977	0	0
1111/1144/2222	57	10	0	14	0	12	6	14	0	0	0	1	0		1111/1144/2222	0.175439	0	0.245614	0	0.210526	0.105263	0.245614	0	0	0	0.0175439	0
1111/2244/1122	4	0	0	0	0	0	0	4	0	0	0	0	0		1111/2244/1122	0	0	0	0	0	0	1	0	0	0	0	0
1122/1111/1155	370	0	0	219	126	0	17	1	0	7	0	0	0		1122/1111/1155	0	0	0.591892	0.340541	0	0.0459459	0.0027027	0	0.0189189	0	0	0
1111/1144/5555	992	3	7	169	20	635	13	62	0	24	46	13	0		1111/1144/5555	0.00302419	0.00705645	0.170363	0.0201613	0.640121	0.0131048	0.0625	0	0.0241935	0.046371	0.0131048	0
1122/1144/5555	24	0	0	13	0	6	4	0	0	1	0	0	0		1122/1144/5555	0	0	0.541667	0	0.25	0.166667	0	0	0.0416667	0	0	0
1111/1114/3355	21	0	0	4	0	5	0	0	0	12	0	0	0		1111/1114/3355	0	0	0.190476	0	0.238095	0	0	0	0.571429	0	0	0
1111/1444/3355	5	0	0	1	0	3	0	0	1	0	0	0	0		1111/1444/3355	0	0	0.2	0	0.6	0	0	0.2	0	0	0	0
1144/1144/5555	7	2	1	0	0	3	1	0	0	0	0	0	0		1144/1144/5555	0.285714	0.142857	0	0	0.428571	0.142857	0	0	0	0	0	0
1144/1111/3355	117	0	0	2	9	8	10	0	66	22	0	0	0		1144/1111/3355	0	0	0.017094	0.0769231	0.0683761	0.0854701	0	0.564103	0.188034	0	0	0
1111/1111/1155	704	39	11	464	25	18	68	8	28	9	2	32	0		1111/1111/1155	0.0553977	0.015625	0.659091	0.0355114	0.0255682	0.0965909	0.0113636	0.0397727	0.0127841	0.00284091	0.0454545	0
1111/1111/3333	3	0	0	3	0	0	0	0	0	0	0	0	0		1111/1111/3333	0	0	1	0	0	0	0	0	0	0	0	0
1111/1144/1122	250	4	7	35	17	3	24	156	1	0	0	3	0		1111/1144/1122	0.016	0.028	0.14	0.068	0.012	0.096	0.624	0.004	0	0	0.012	0
1122/1111/3333	1	0	0	1	0	0	0	0	0	0	0	0	0		1122/1111/3333	0	0	1	0	0	0	0	0	0	0	0	0
1122/1144/3355	136	1	0	114	0	2	1	0	3	15	0	0	0		1122/1144/3355	0.00735294	0	0.838235	0	0.0147059	0.00735294	0	0.0220588	0.110294	0	0	0
1144/1144/2266	1	0	0	0	1	0	0	0	0	0	0	0	0		1144/1144/2266	0	0	0	1	0	0	0	0	0	0	0	0
1144/1111/1155	126	1	1	4	6	9	27	0	59	18	0	1	0		1144/1111/1155	0.00793651	0.00793651	0.031746	0.047619	0.0714286	0.214286	0	0.468254	0.142857	0	0.00793651	0
1133/1144/3355	202	0	0	194	0	0	0	0	0	2	0	6	0		1133/1144/3355	0	0	0.960396	0	0	0	0	0	0.00990099	0	0.029703	0
1111/1144/2255	21	5	0	6	1	3	4	0	1	0	0	1	0		1111/1144/2255	0.238095	0	0.285714	0.047619	0.142857	0.190476	0	0.047619	0	0	0.047619	0
1133/1144/1155	30	0	0	29	0	0	0	0	0	1	0	0	0		1133/1144/1155	0	0	0.966667	0	0	0	0	0	0.0333333	0	0	0
1122/1111/3355	61	0	0	48	1	0	3	0	1	8	0	0	0		1122/1111/3355	0	0	0.786885	0.0163934	0	0.0491803	0	0.0163934	0.131148	0	0	0
1122/1144/3333	5	0	0	5	0	0	0	0	0	0	0	0	0		1122/1144/3333	0	0	1	0	0	0	0	0	0	0	0	0
1133/1144/2233	12	0	1	11	0	0	0	0	0	0	0	0	0		1133/1144/2233	0	0.0833333	0.916667	0	0	0	0	0	0	0	0	0
1122/1144/2233	22	0	0	22	0	0	0	0	0	0	0	0	0		1122/1144/2233	0	0	1	0	0	0	0	0	0	0	0	0
1122/1144/1155	103	1	0	87	2	0	8	2	0	3	0	0	0		1122/1144/1155	0.00970874	0	0.84466	0.0194175	0	0.0776699	0.0194175	0	0.0291262	0	0	0
1144/1144/1122	1	0	0	1	0	0	0	0	0	0	0	0	0		1144/1144/1122	0	0	1	0	0	0	0	0	0	0	0	0
1144/1144/2233	4	0	0	1	0	0	0	0	0	3	0	0	0		1144/1144/2233	0	0	0.25	0	0	0	0	0	0.75	0	0	0
1111/4444/2233	1	0	0	1	0	0	0	0	0	0	0	0	0		1111/4444/2233	0	0	1	0	0	0	0	0	0	0	0	0
1133/1111/1155	44	0	0	43	0	0	0	0	0	0	0	1	0		1133/1111/1155	0	0	0.977273	0	0	0	0	0	0	0	0.0227273	0
1133/1144/1122	2	0	0	2	0	0	0	0	0	0	0	0	0		1133/1144/1122	0	0	1	0	0	0	0	0	0	0	0	0
1133/1144/2222	14	0	0	14	0	0	0	0	0	0	0	0	0		1133/1144/2222	0	0	1	0	0	0	0	0	0	0	0	0
1133/1111/2233	15	0	0	15	0	0	0	0	0	0	0	0	0		1133/1111/2233	0	0	1	0	0	0	0	0	0	0	0	0
1133/1111/1122	6	0	0	6	0	0	0	0	0	0	0	0	0		1133/1111/1122	0	0	1	0	0	0	0	0	0	0	0	0
1133/1111/3355	81	0	0	73	0	0	0	1	0	6	0	1	0		1133/1111/3355	0	0	0.901235	0	0	0	0.0123457	0	0.0740741	0	0.0123457	0
1133/1144/5555	5	0	0	3	0	2	0	0	0	0	0	0	0		1133/1144/5555	0	0	0.6	0	0.4	0	0	0	0	0	0	0
1111/1111/2222	74	0	0	8	0	1	45	18	0	0	0	2	0		1111/1111/2222	0	0	0.108108	0	0.0135135	0.608108	0.243243	0	0	0	0.027027	0
1133/1144/2225	1	0	0	1	0	0	0	0	0	0	0	0	0		1133/1144/2225	0	0	1	0	0	0	0	0	0	0	0	0
1111/2244/1155	55	0	0	0	21	33	0	1	0	0	0	0	0		1111/2244/1155	0	0	0	0.381818	0.6	0	0.0181818	0	0	0	0	0
1122/1111/1111	6	2	0	2	1	0	0	0	0	0	1	0	0		1122/1111/1111	0.333333	0	0.333333	0.166667	0	0	0	0	0	0.166667	0	0
2233/1144/1155	1	0	0	1	0	0	0	0	0	0	0	0	0		2233/1144/1155	0	0	1	0	0	0	0	0	0	0	0	0
1122/1111/2266	1	0	0	1	0	0	0	0	0	0	0	0	0		1122/1111/2266	0	0	1	0	0	0	0	0	0	0	0	0
1133/1111/5555	3	0	0	3	0	0	0	0	0	0	0	0	0		1133/1111/5555	0	0	1	0	0	0	0	0	0	0	0	0
1144/1144/3355	95	0	0	2	4	4	0	0	11	64	0	10	0		1144/1144/3355	0	0	0.0210526	0.0421053	0.0421053	0	0	0.115789	0.673684	0	0.105263	0
3344/1144/3355	4	0	0	0	0	0	0	0	0	4	0	0	0		3344/1144/3355	0	0	0	0	0	0	0	0	1	0	0	0
3344/1111/3355	1	0	0	0	0	0	0	0	0	1	0	0	0		3344/1111/3355	0	0	0	0	0	0	0	0	1	0	0	0
1122/1111/5555	25	0	0	20	1	1	2	0	0	1	0	0	0		1122/1111/5555	0	0	0.8	0.04	0.04	0.08	0	0	0.04	0	0	0
1111/1111/1133	1	0	0	1	0	0	0	0	0	0	0	0	0		1111/1111/1133	0	0	1	0	0	0	0	0	0	0	0	0
1111/1144/5588	158	158	0	0	0	0	0	0	0	0	0	0	0		1111/1144/5588	1	0	0	0	0	0	0	0	0	0	0	0
4444/1144/1155	62	61	0	0	0	1	0	0	0	0	0	0	0		4444/1144/1155	0.983871	0	0	0	0.016129	0	0	0	0	0	0	0
1114/1144/5588	2	2	0	0	0	0	0	0	0	0	0	0	0		1114/1144/5588	1	0	0	0	0	0	0	0	0	0	0	0
1111/2222/1111	1	0	0	1	0	0	0	0	0	0	0	0	0		1111/2222/1111	0	0	1	0	0	0	0	0	0	0	0	0
1111/1111/1111	2	0	0	2	0	0	0	0	0	0	0	0	0		1111/1111/1111	0	0	1	0	0	0	0	0	0	0	0	0
2222/1111/1111	1	0	0	1	0	0	0	0	0	0	0	0	0		2222/1111/1111	0	0	1	0	0	0	0	0	0	0	0	0
2244/1111/1155	36	0	0	0	0	0	1	0	22	13	0	0	0		2244/1111/1155	0	0	0	0	0	0.0277778	0	0.611111	0.361111	0	0	0
2244/1111/3355	11	0	0	0	0	0	0	0	0	11	0	0	0		2244/1111/3355	0	0	0	0	0	0	0	0	1	0	0	0
2244/1111/1133	1	0	0	0	0	0	0	0	0	1	0	0	0		2244/1111/1133	0	0	0	0	0	0	0	0	1	0	0	0
2244/1144/3355	3	0	0	0	0	0	0	0	1	2	0	0	0		2244/1144/3355	0	0	0	0	0	0	0	0.333333	0.666667	0	0	0
1244/1144/3355	1	0	0	0	0	0	0	0	0	1	0	0	0		1244/1144/3355	0	0	0	0	0	0	0	0	1	0	0	0
2244/1144/1155	44	0	0	0	0	0	0	0	1	43	0	0	0		2244/1144/1155	0	0	0	0	0	0	0	0.0227273	0.977273	0	0	0
1144/1111/1122	7	0	0	0	0	0	4	0	3	0	0	0	0		1144/1111/1122	0	0	0	0	0	0.571429	0	0.428571	0	0	0	0
1111/4444/3355	1	0	0	1	0	0	0	0	0	0	0	0	0		1111/4444/3355	0	0	1	0	0	0	0	0	0	0	0	0
1111/1144/3555	7	3	0	4	0	0	0	0	0	0	0	0	0		1111/1144/3555	0.428571	0	0.571429	0	0	0	0	0	0	0	0	0
3333/1111/3355	1	0	0	1	0	0	0	0	0	0	0	0	0		3333/1111/3355	0	0	1	0	0	0	0	0	0	0	0	0
1122/1144/2222	9	0	0	3	0	6	0	0	0	0	0	0	0		1122/1144/2222	0	0	0.333333	0	0.666667	0	0	0	0	0	0	0
4444/1111/3355	3	0	0	0	0	0	0	0	0	3	0	0	0		4444/1111/3355	0	0	0	0	0	0	0	0	1	0	0	0
1144/1144/2255	1	0	0	0	0	0	0	0	0	1	0	0	0		1144/1144/2255	0	0	0	0	0	0	0	0	1	0	0	0
4444/1144/3355	2	0	0	0	0	0	0	0	0	2	0	0	0		4444/1144/3355	0	0	0	0	0	0	0	0	1	0	0	0
1111/1144/1111	2	0	0	1	1	0	0	0	0	0	0	0	0		1111/1144/1111	0	0	0.5	0.5	0	0	0	0	0	0	0	0
1122/1111/1122	10	0	0	6	1	0	3	0	0	0	0	0	0		1122/1111/1122	0	0	0.6	0.1	0	0.3	0	0	0	0	0	0
1133/1111/1111	1	0	0	0	1	0	0	0	0	0	0	0	0		1133/1111/1111	0	0	0	1	0	0	0	0	0	0	0	0
1111/2222/1155	1	0	0	0	0	0	0	0	0	0	1	0	0		1111/2222/1155	0	0	0	0	0	0	0	0	0	1	0	0
1111/1122/1155	3	0	0	0	0	0	1	2	0	0	0	0	0		1111/1122/1155	0	0	0	0	0	0.333333	0.666667	0	0	0	0	0
1111/1199/1155	3	0	0	0	0	0	3	0	0	0	0	0	0		1111/1199/1155	0	0	0	0	0	1	0	0	0	0	0	0
1144/1111/5555	1	0	0	0	1	0	0	0	0	0	0	0	0		1144/1111/5555	0	0	0	1	0	0	0	0	0	0	0	0
1111/1111/2255	7	0	0	2	2	0	2	1	0	0	0	0	0		1111/1111/2255	0	0	0.285714	0.285714	0	0.285714	0.142857	0	0	0	0	0
1133/1188/1155	1	0	0	1	0	0	0	0	0	0	0	0	0		1133/1188/1155	0	0	1	0	0	0	0	0	0	0	0	0
1111/1444/1122	4	0	0	0	0	0	0	4	0	0	0	0	0		1111/1444/1122	0	0	0	0	0	0	1	0	0	0	0	0
1111/4444/1122	1	0	0	0	0	0	0	1	0	0	0	0	0		1111/4444/1122	0	0	0	0	0	0	1	0	0	0	0	0
1111/1188/3355	3	0	0	3	0	0	0	0	0	0	0	0	0		1111/1188/3355	0	0	1	0	0	0	0	0	0	0	0	0
1111/4444/5555	1	0	0	1	0	0	0	0	0	0	0	0	0		1111/4444/5555	0	0	1	0	0	0	0	0	0	0	0	0
1111/1188/2233	1	0	0	1	0	0	0	0	0	0	0	0	0		1111/1188/2233	0	0	1	0	0	0	0	0	0	0	0	0
1111/1188/5555	1	0	0	1	0	0	0	0	0	0	0	0	0		1111/1188/5555	0	0	1	0	0	0	0	0	0	0	0	0
1122/1111/2222	2	0	0	2	0	0	0	0	0	0	0	0	0		1122/1111/2222	0	0	1	0	0	0	0	0	0	0	0	0
1111/2244/3355	18	0	0	1	0	4	0	13	0	0	0	0	0		1111/2244/3355	0	0	0.0555556	0	0.222222	0	0.722222	0	0	0	0	0
1144/1111/2233	2	0	0	0	0	2	0	0	0	0	0	0	0		1144/1111/2233	0	0	0	0	1	0	0	0	0	0	0	0
1144/1144/2222	2	2	0	0	0	0	0	0	0	0	0	0	0		1144/1144/2222	1	0	0	0	0	0	0	0	0	0	0	0
1111/4444/1155	2	2	0	0	0	0	0	0	0	0	0	0	0		1111/4444/1155	1	0	0	0	0	0	0	0	0	0	0	0
1111/1444/1155	1	1	0	0	0	0	0	0	0	0	0	0	0		1111/1444/1155	1	0	0	0	0	0	0	0	0	0	0	0
4444/1144/2222	1	1	0	0	0	0	0	0	0	0	0	0	0		4444/1144/2222	1	0	0	0	0	0	0	0	0	0	0	0
1111/1144/1177	1	0	0	1	0	0	0	0	0	0	0	0	0		1111/1144/1177	0	0	1	0	0	0	0	0	0	0	0	0
1111/1144/2277	3	0	0	0	0	0	0	3	0	0	0	0	0		1111/1144/2277	0	0	0	0	0	0	1	0	0	0	0	0
1122/1144/2255	2	0	0	2	0	0	0	0	0	0	0	0	0		1122/1144/2255	0	0	1	0	0	0	0	0	0	0	0	0
1111/1111/1225	2	0	0	0	0	0	2	0	0	0	0	0	0		1111/1111/1225	0	0	0	0	0	1	0	0	0	0	0	0
1111/1188/1155	3	0	0	0	0	0	3	0	0	0	0	0	0		1111/1188/1155	0	0	0	0	0	1	0	0	0	0	0	0
1111/4499/1155	6	0	0	0	0	0	6	0	0	0	0	0	0		1111/4499/1155	0	0	0	0	0	1	0	0	0	0	0	0
1111/1111/1166	19	0	0	0	0	0	19	0	0	0	0	0	0		1111/1111/1166	0	0	0	0	0	1	0	0	0	0	0	0
1111/1111/5577	2	0	0	0	0	0	2	0	0	0	0	0	0		1111/1111/5577	0	0	0	0	0	1	0	0	0	0	0	0
1111/1122/3355	1	0	0	0	0	0	1	0	0	0	0	0	0		1111/1122/3355	0	0	0	0	0	1	0	0	0	0	0	0
1111/4499/3355	2	0	0	0	0	0	2	0	0	0	0	0	0		1111/4499/3355	0	0	0	0	0	1	0	0	0	0	0	0
1111/1177/1122	2	0	0	0	0	0	2	0	0	0	0	0	0		1111/1177/1122	0	0	0	0	0	1	0	0	0	0	0	0
1122/1144/1122	1	0	0	0	0	0	1	0	0	0	0	0	0		1122/1144/1122	0	0	0	0	0	1	0	0	0	0	0	0
1111/1177/1155	1	0	0	0	0	0	1	0	0	0	0	0	0		1111/1177/1155	0	0	0	0	0	1	0	0	0	0	0	0
1111/3344/3355	1	0	0	1	0	0	0	0	0	0	0	0	0		1111/3344/3355	0	0	1	0	0	0	0	0	0	0	0	0
1133/1188/3355	3	0	0	3	0	0	0	0	0	0	0	0	0		1133/1188/3355	0	0	1	0	0	0	0	0	0	0	0	0
1111/4477/1155	3	0	0	0	0	0	0	3	0	0	0	0	0		1111/4477/1155	0	0	0	0	0	0	1	0	0	0	0	0
1111/2222/2222	2	0	0	0	0	0	0	2	0	0	0	0	0		1111/2222/2222	0	0	0	0	0	0	1	0	0	0	0	0
1111/1122/2222	1	0	0	0	0	0	0	1	0	0	0	0	0		1111/1122/2222	0	0	0	0	0	0	1	0	0	0	0	0
1111/2222/2233	1	0	0	0	0	0	0	1	0	0	0	0	0		1111/2222/2233	0	0	0	0	0	0	1	0	0	0	0	0
1111/2244/2255	1	0	0	0	0	0	0	1	0	0	0	0	0		1111/2244/2255	0	0	0	0	0	0	1	0	0	0	0	0
1111/1144/1144	2	0	0	0	2	0	0	0	0	0	0	0	0		1111/1144/1144	0	0	0	1	0	0	0	0	0	0	0	0
AAT1+3	n	IBE	BRT	M+WE	MED	SCN	EEU	ASIA	CAL	NAM	M+SA	AUS	AFR		AAT1+3	IBE	BRT	M+WE	MED	SCN	EEU	ASIA	CAL	NAM	M+SA	AUS	AFR
sum	16262	1824	286	5841	1274	1131	733	504	2027	612	491	1136	403
1111/1111	5	0	0	4	1	0	0	0	0	0	0	0	0		1111/1111	0	0	0.8	0.2	0	0	0	0	0	0	0	0
1111/1122	490	5	7	66	19	4	112	241	18	0	15	3	0		1111/1122	0.0102041	0.0142857	0.134694	0.0387755	0.00816327	0.228571	0.491837	0.0367347	0	0.0306122	0.00612245	0
1111/1133	1	0	0	1	0	0	0	0	0	0	0	0	0		1111/1133	0	0	1	0	0	0	0	0	0	0	0	0
1111/1144	2	0	0	0	2	0	0	0	0	0	0	0	0		1111/1144	0	0	0	1	0	0	0	0	0	0	0	0
1111/1155	6209	957	54	1366	325	63	213	73	1710	114	264	670	400	0.1	1111/1155	0.154131	0.00869705	0.220003	0.0523434	0.0101466	0.034305	0.0117571	0.275407	0.0183604	0.0425189	0.107908	0.0644226
1111/1166	19	0	0	0	0	0	19	0	0	0	0	0	0		1111/1166	0	0	0	0	0	1	0	0	0	0	0	0
1111/1177	1	0	0	1	0	0	0	0	0	0	0	0	0		1111/1177	0	0	1	0	0	0	0	0	0	0	0	0
1111/2222	135	10	0	22	0	13	51	36	0	0	0	3	0		1111/2222	0.0740741	0	0.162963	0	0.0962963	0.377778	0.266667	0	0	0	0.0222222	0
1111/2233	1076	12	2	946	13	16	55	12	4	10	0	6	0		1111/2233	0.0111524	0.00185874	0.879182	0.0120818	0.0148699	0.0511152	0.0111524	0.00371747	0.00929368	0	0.00557621	0
1111/2255	29	5	0	8	3	3	6	2	1	0	0	1	0		1111/2255	0.172414	0	0.275862	0.103448	0.103448	0.206897	0.0689655	0.0344828	0	0	0.0344828	0
1111/2277	3	0	0	0	0	0	0	3	0	0	0	0	0		1111/2277	0	0	0	0	0	0	1	0	0	0	0	0
1111/3333	3	0	0	3	0	0	0	0	0	0	0	0	0		1111/3333	0	0	1	0	0	0	0	0	0	0	0	0
1111/3355	3457	15	142	2131	254	326	65	58	112	148	102	104	0	0.1	1111/3355	0.00433902	0.0410761	0.61643	0.0734741	0.0943014	0.0188024	0.0167776	0.032398	0.0428117	0.0295054	0.0300839	0
1111/5555	1265	3	13	248	47	658	127	71	0	24	46	28	0		1111/5555	0.00237154	0.0102767	0.196047	0.0371542	0.520158	0.100395	0.0561265	0	0.0189723	0.0363636	0.0221344	0
1111/5577	2	0	0	0	0	0	2	0	0	0	0	0	0		1111/5577	0	0	0	0	0	1	0	0	0	0	0	0
1111/5588	158	158	0	0	0	0	0	0	0	0	0	0	0		1111/5588	1	0	0	0	0	0	0	0	0	0	0	0
1122/1111	7	2	0	2	2	0	0	0	0	0	1	0	0		1122/1111	0.285714	0	0.285714	0.285714	0	0	0	0	0	0.142857	0	0
1122/1122	11	0	0	6	1	0	4	0	0	0	0	0	0		1122/1122	0	0	0.545455	0.0909091	0	0.363636	0	0	0	0	0	0
1122/1155	485	1	0	317	128	0	25	3	0	11	0	0	0		1122/1155	0.00206186	0	0.653608	0.263918	0	0.0515464	0.00618557	0	0.0226804	0	0	0
1122/2222	11	0	0	5	0	6	0	0	0	0	0	0	0		1122/2222	0	0	0.454545	0	0.545455	0	0	0	0	0	0	0
1122/2233	25	0	0	25	0	0	0	0	0	0	0	0	0		1122/2233	0	0	1	0	0	0	0	0	0	0	0	0
1122/2255	2	0	0	2	0	0	0	0	0	0	0	0	0		1122/2255	0	0	1	0	0	0	0	0	0	0	0	0
1122/2266	1	0	0	1	0	0	0	0	0	0	0	0	0		1122/2266	0	0	1	0	0	0	0	0	0	0	0	0
1122/3333	6	0	0	6	0	0	0	0	0	0	0	0	0		1122/3333	0	0	1	0	0	0	0	0	0	0	0	0
1122/3355	205	1	0	166	1	2	4	0	4	27	0	0	0		1122/3355	0.00487805	0	0.809756	0.00487805	0.0097561	0.0195122	0	0.0195122	0.131707	0	0	0
1122/5555	49	0	0	33	1	7	6	0	0	2	0	0	0		1122/5555	0	0	0.673469	0.0204082	0.142857	0.122449	0	0	0.0408163	0	0	0
1133/1111	1	0	0	0	1	0	0	0	0	0	0	0	0		1133/1111	0	0	0	1	0	0	0	0	0	0	0	0
1133/1122	8	0	0	8	0	0	0	0	0	0	0	0	0		1133/1122	0	0	1	0	0	0	0	0	0	0	0	0
1133/1155	77	0	0	75	0	0	0	0	0	1	0	1	0		1133/1155	0	0	0.974026	0	0	0	0	0	0.012987	0	0.012987	0
1133/2222	14	0	0	14	0	0	0	0	0	0	0	0	0		1133/2222	0	0	1	0	0	0	0	0	0	0	0	0
1133/2233	28	0	1	27	0	0	0	0	0	0	0	0	0		1133/2233	0	0.0357143	0.964286	0	0	0	0	0	0	0	0	0
1133/3355	289	0	0	272	0	0	0	1	0	9	0	7	0		1133/3355	0	0	0.941176	0	0	0	0.00346021	0	0.0311419	0	0.0242215	0
1133/5555	8	0	0	6	0	2	0	0	0	0	0	0	0		1133/5555	0	0	0.75	0	0.25	0	0	0	0	0	0	0
1144/1122	8	0	0	1	0	0	4	0	3	0	0	0	0		1144/1122	0	0	0.125	0	0	0.5	0	0.375	0	0	0	0
1144/1155	1734	588	66	71	461	13	28	4	71	63	63	303	3	0.1	1144/1155	0.3391	0.0380623	0.0409458	0.265859	0.00749712	0.0161476	0.00230681	0.0409458	0.0363322	0.0363322	0.17474	0.0017301
1144/1255	1	0	0	0	0	0	0	0	0	1	0	0	0		1144/1255	0	0	0	0	0	0	0	0	1	0	0	0
1144/2222	2	2	0	0	0	0	0	0	0	0	0	0	0		1144/2222	1	0	0	0	0	0	0	0	0	0	0	0
1144/2233	6	0	0	1	0	2	0	0	0	3	0	0	0		1144/2233	0	0	0.166667	0	0.333333	0	0	0	0.5	0	0	0
1144/2255	1	0	0	0	0	0	0	0	0	1	0	0	0		1144/2255	0	0	0	0	0	0	0	0	1	0	0	0
1144/2266	1	0	0	0	1	0	0	0	0	0	0	0	0		1144/2266	0	0	0	1	0	0	0	0	0	0	0	0
1144/3355	215	0	0	4	13	12	10	0	78	88	0	10	0		1144/3355	0	0	0.0186047	0.0604651	0.055814	0.0465116	0	0.362791	0.409302	0	0.0465116	0
1144/5555	8	2	1	0	1	3	1	0	0	0	0	0	0		1144/5555	0.25	0.125	0	0.125	0.375	0.125	0	0	0	0	0	0
1244/1155	14	0	0	0	0	0	0	0	2	12	0	0	0		1244/1155	0	0	0	0	0	0	0	0.142857	0.857143	0	0	0
1444/1155	1	1	0	0	0	0	0	0	0	0	0	0	0		1444/1155	1	0	0	0	0	0	0	0	0	0	0	0
1444/3355	16	0	0	0	0	0	0	0	0	16	0	0	0		1444/3355	0	0	0	0	0	0	0	0	1	0	0	0
2222/1111	1	0	0	1	0	0	0	0	0	0	0	0	0		2222/1111	0	0	1	0	0	0	0	0	0	0	0	0
2233/1155	1	0	0	1	0	0	0	0	0	0	0	0	0		2233/1155	0	0	1	0	0	0	0	0	0	0	0	0
2244/1133	1	0	0	0	0	0	0	0	0	1	0	0	0		2244/1133	0	0	0	0	0	0	0	0	1	0	0	0
2244/1155	80	0	0	0	0	0	1	0	23	56	0	0	0		2244/1155	0	0	0	0	0	0.0125	0	0.2875	0.7	0	0	0
2244/3355	14	0	0	0	0	0	0	0	1	13	0	0	0		2244/3355	0	0	0	0	0	0	0	0.0714286	0.928571	0	0	0
3333/3355	1	0	0	1	0	0	0	0	0	0	0	0	0		3333/3355	0	0	1	0	0	0	0	0	0	0	0	0
3344/3355	7	0	0	0	0	0	0	0	0	7	0	0	0		3344/3355	0	0	0	0	0	0	0	0	1	0	0	0
4444/1155	62	61	0	0	0	1	0	0	0	0	0	0	0		4444/1155	0.983871	0	0	0	0.016129	0	0	0	0	0	0	0
4444/2222	1	1	0	0	0	0	0	0	0	0	0	0	0		4444/2222	1	0	0	0	0	0	0	0	0	0	0	0
4444/3355	5	0	0	0	0	0	0	0	0	5	0	0	0		4444/3355	0	0	0	0	0	0	0	0	1	0	0	0
AAT2+3	n	IBE	BRT	M+WE	MED	SCN	EEU	ASIA	CAL	NAM	M+SA	AUS	AFR		AAT2+3	IBE	BRT	M+WE	MED	SCN	EEU	ASIA	CAL	NAM	M+SA	AUS	AFR
sum	16219	1828	287	5839	1246	1090	732	499	2034	640	487	1134	403
1111/1111	10	2	0	5	2	0	0	0	0	0	1	0	0		1111/1111	0.2	0	0.5	0.2	0	0	0	0	0	0.1	0	0
1111/1122	196	1	0	43	3	1	94	27	20	0	7	0	0		1111/1122	0.00510204	0	0.219388	0.0153061	0.00510204	0.479592	0.137755	0.102041	0	0.0357143	0	0
1111/1133	2	0	0	1	0	0	0	0	0	1	0	0	0		1111/1133	0	0	0.5	0	0	0	0	0	0.5	0	0	0
1111/1155	1321	40	12	743	160	27	113	9	116	65	2	34	0		1111/1155	0.0302801	0.00908403	0.562453	0.12112	0.0204391	0.0855413	0.00681302	0.0878123	0.0492051	0.001514	0.0257381	0
1111/1166	19	0	0	0	0	0	19	0	0	0	0	0	0		1111/1166	0	0	0	0	0	1	0	0	0	0	0	0
1111/2222	76	0	0	10	0	1	45	18	0	0	0	2	0		1111/2222	0	0	0.131579	0	0.0131579	0.592105	0.236842	0	0	0	0.0263158	0
1111/2233	230	0	0	177	0	11	35	3	3	0	0	1	0		1111/2233	0	0	0.769565	0	0.0478261	0.152174	0.0130435	0.0130435	0	0	0.00434783	0
1111/2255	7	0	0	2	2	0	2	1	0	0	0	0	0		1111/2255	0	0	0.285714	0.285714	0	0.285714	0.142857	0	0	0	0	0
1111/2266	1	0	0	1	0	0	0	0	0	0	0	0	0		1111/2266	0	0	1	0	0	0	0	0	0	0	0	0
1111/3333	4	0	0	4	0	0	0	0	0	0	0	0	0		1111/3333	0	0	1	0	0	0	0	0	0	0	0	0
1111/3355	1691	2	51	1187	107	53	64	7	75	91	41	13	0	0.1	1111/3355	0.00118273	0.0301597	0.701952	0.0632762	0.0313424	0.0378474	0.00413956	0.0443525	0.0538143	0.024246	0.00768776	0
1111/5555	299	0	6	99	29	24	116	9	0	1	0	15	0		1111/5555	0	0.0200669	0.331104	0.09699	0.0802676	0.38796	0.0301003	0	0.00334448	0	0.0501672	0
1111/5577	2	0	0	0	0	0	2	0	0	0	0	0	0		1111/5577	0	0	0	0	0	1	0	0	0	0	0	0
1122/1122	55	0	0	0	0	0	0	49	0	0	6	0	0		1122/1122	0	0	0	0	0	0	0.890909	0	0	0.109091	0	0
1122/1155	3	0	0	0	0	0	1	2	0	0	0	0	0		1122/1155	0	0	0	0	0	0.333333	0.666667	0	0	0	0	0
1122/2222	1	0	0	0	0	0	0	1	0	0	0	0	0		1122/2222	0	0	0	0	0	0	1	0	0	0	0	0
1122/3355	1	0	0	0	0	0	1	0	0	0	0	0	0		1122/3355	0	0	0	0	0	1	0	0	0	0	0	0
1144/1111	2	0	0	1	1	0	0	0	0	0	0	0	0		1144/1111	0	0	0.5	0.5	0	0	0	0	0	0	0	0
1144/1122	254	4	7	38	17	3	25	156	1	0	0	3	0		1144/1122	0.015748	0.0275591	0.149606	0.0669291	0.011811	0.0984252	0.614173	0.00393701	0	0	0.011811	0
1144/1144	2	0	0	0	2	0	0	0	0	0	0	0	0		1144/1144	0	0	0	1	0	0	0	0	0	0	0	0
1144/1155	7268	1568	108	1088	727	17	138	65	1684	210	322	938	403	0.1	1144/1155	0.21574	0.0148597	0.149697	0.100028	0.00233902	0.0189873	0.00894331	0.231701	0.0288938	0.0443038	0.129059	0.0554485
1144/2222	83	13	0	31	0	18	6	14	0	0	0	1	0		1144/2222	0.156627	0	0.373494	0	0.216867	0.0722892	0.168675	0	0	0	0.0120482	0
1144/2233	901	12	3	819	13	7	20	8	1	13	0	5	0		1144/2233	0.0133185	0.00332963	0.90899	0.0144284	0.00776915	0.0221976	0.00887902	0.00110988	0.0144284	0	0.00554939	0
1144/2255	25	5	0	8	1	3	4	0	1	2	0	1	0		1144/2255	0.2	0	0.32	0.04	0.12	0.16	0	0.04	0.08	0	0.04	0
1144/2266	1	0	0	0	1	0	0	0	0	0	0	0	0		1144/2266	0	0	0	1	0	0	0	0	0	0	0	0
1144/2277	3	0	0	0	0	0	0	3	0	0	0	0	0		1144/2277	0	0	0	0	0	0	1	0	0	0	0	0
1144/3333	5	0	0	5	0	0	0	0	0	0	0	0	0		1144/3333	0	0	1	0	0	0	0	0	0	0	0	0
1144/3355	2503	14	92	1377	161	275	12	38	133	232	61	108	0	0.1	1144/3355	0.00559329	0.0367559	0.55014	0.0643228	0.109868	0.00479425	0.0151818	0.0531362	0.0926888	0.0243708	0.0431482	0
1144/5555	1028	5	8	185	20	646	18	62	0	25	46	13	0		1144/5555	0.00486381	0.0077821	0.179961	0.0194553	0.628405	0.0175097	0.0603113	0	0.0243191	0.0447471	0.0126459	0
1144/5588	160	160	0	0	0	0	0	0	0	0	0	0	0		1144/5588	1	0	0	0	0	0	0	0	0	0	0	0
1177/1122	2	0	0	0	0	0	2	0	0	0	0	0	0		1177/1122	0	0	0	0	0	1	0	0	0	0	0	0
1177/1155	1	0	0	0	0	0	1	0	0	0	0	0	0		1177/1155	0	0	0	0	0	1	0	0	0	0	0	0
1188/1155	4	0	0	1	0	0	3	0	0	0	0	0	0		1188/1155	0	0	0.25	0	0	0.75	0	0	0	0	0	0
1188/2233	1	0	0	1	0	0	0	0	0	0	0	0	0		1188/2233	0	0	1	0	0	0	0	0	0	0	0	0
1188/3355	6	0	0	6	0	0	0	0	0	0	0	0	0		1188/3355	0	0	1	0	0	0	0	0	0	0	0	0
1188/5555	1	0	0	1	0	0	0	0	0	0	0	0	0		1188/5555	0	0	1	0	0	0	0	0	0	0	0	0
1199/1155	3	0	0	0	0	0	3	0	0	0	0	0	0		1199/1155	0	0	0	0	0	1	0	0	0	0	0	0
2222/1111	1	0	0	1	0	0	0	0	0	0	0	0	0		2222/1111	0	0	1	0	0	0	0	0	0	0	0	0
2222/1155	1	0	0	0	0	0	0	0	0	0	1	0	0		2222/1155	0	0	0	0	0	0	0	0	0	1	0	0
2222/2222	2	0	0	0	0	0	0	2	0	0	0	0	0		2222/2222	0	0	0	0	0	0	1	0	0	0	0	0
2222/2233	1	0	0	0	0	0	0	1	0	0	0	0	0		2222/2233	0	0	0	0	0	0	1	0	0	0	0	0
2244/1122	4	0	0	0	0	0	0	4	0	0	0	0	0		2244/1122	0	0	0	0	0	0	1	0	0	0	0	0
2244/2255	1	0	0	0	0	0	0	1	0	0	0	0	0		2244/2255	0	0	0	0	0	0	1	0	0	0	0	0
2244/3355	18	0	0	1	0	4	0	13	0	0	0	0	0		2244/3355	0	0	0.0555556	0	0.222222	0	0.722222	0	0	0	0	0
3344/3355	1	0	0	1	0	0	0	0	0	0	0	0	0		3344/3355	0	0	1	0	0	0	0	0	0	0	0	0
4444/1122	1	0	0	0	0	0	0	1	0	0	0	0	0		4444/1122	0	0	0	0	0	0	1	0	0	0	0	0
4444/1155	2	2	0	0	0	0	0	0	0	0	0	0	0		4444/1155	1	0	0	0	0	0	0	0	0	0	0	0
4444/2233	1	0	0	1	0	0	0	0	0	0	0	0	0		4444/2233	0	0	1	0	0	0	0	0	0	0	0	0
4444/3355	1	0	0	1	0	0	0	0	0	0	0	0	0		4444/3355	0	0	1	0	0	0	0	0	0	0	0	0
4444/5555	1	0	0	1	0	0	0	0	0	0	0	0	0		4444/5555	0	0	1	0	0	0	0	0	0	0	0	0
4477/1155	3	0	0	0	0	0	0	3	0	0	0	0	0		4477/1155	0	0	0	0	0	0	1	0	0	0	0	0
4477/3355	1	0	0	0	0	0	0	1	0	0	0	0	0		4477/3355	0	0	0	0	0	0	1	0	0	0	0	0
4499/1155	6	0	0	0	0	0	6	0	0	0	0	0	0		4499/1155	0	0	0	0	0	1	0	0	0	0	0	0
4499/3355	2	0	0	0	0	0	2	0	0	0	0	0	0		4499/3355	0	0	0	0	0	1	0	0	0	0	0	0
7777/2222	1	0	0	0	0	0	0	1	0	0	0	0	0		7777/2222	0	0	0	0	0	0	1	0	0	0	0	0
AAT1+GDH2	n	IBE	BRT	M+WE	MED	SCN	EEU	ASIA	CAL	NAM	M+SA	AUS	AFR		AAT1+GDH2	IBE	BRT	M+WE	MED	SCN	EEU	ASIA	CAL	NAM	M+SA	AUS	AFR
sum	10854	1118	392	3412	721	777	678	325	1392	191	457	989	402
1111/1111	141	12	2	18	31	2	24	44	0	6	1	1	0		1111/1111	0.0851064	0.0141844	0.12766	0.219858	0.0141844	0.170213	0.312057	0	0.0425532	0.0070922	0.0070922	0
1111/1122	4268	403	146	1635	274	473	416	221	143	28	99	295	135	0.1	1111/1122	0.0944236	0.0342081	0.383083	0.0641987	0.110825	0.0974695	0.0517807	0.0335052	0.00656045	0.0231959	0.069119	0.0316307
1111/1133	9	0	0	0	3	0	0	6	0	0	0	0	0		1111/1133	0	0	0	0.333333	0	0	0.666667	0	0	0	0	0
1111/2222	2688	316	43	105	144	7	107	18	1087	49	237	311	264	0.1	1111/2222	0.11756	0.015997	0.0390625	0.0535714	0.00260417	0.0398065	0.00669643	0.40439	0.0182292	0.0881696	0.115699	0.0982143
1111/2233	1982	18	145	1215	76	253	46	27	26	22	71	83	0	0.1	1111/2233	0.00908174	0.0731584	0.613017	0.0383451	0.127649	0.0232089	0.0136226	0.0131181	0.0110999	0.0358224	0.0418769	0
1111/3333	55	0	4	1	49	0	0	1	0	0	0	0	0		1111/3333	0	0.0727273	0.0181818	0.890909	0	0	0.0181818	0	0	0	0	0
1122/1111	3	2	0	0	0	0	0	0	0	0	1	0	0		1122/1111	0.666667	0	0	0	0	0	0	0	0	0.333333	0	0
1122/1122	234	2	0	104	60	13	39	3	3	10	0	0	0		1122/1122	0.00854701	0	0.444444	0.25641	0.0555556	0.166667	0.0128205	0.0128205	0.042735	0	0	0
1122/2222	51	0	0	4	44	0	1	2	0	0	0	0	0		1122/2222	0	0	0.0784314	0.862745	0	0.0196078	0.0392157	0	0	0	0	0
1122/2233	63	0	0	52	7	1	1	0	0	2	0	0	0		1122/2233	0	0	0.825397	0.111111	0.015873	0.015873	0	0	0.031746	0	0	0
1133/1111	1	0	0	0	0	0	0	0	0	1	0	0	0		1133/1111	0	0	0	0	0	0	0	0	1	0	0	0
1133/1122	208	0	0	199	0	0	0	0	0	5	0	4	0		1133/1122	0	0	0.956731	0	0	0	0	0	0.0240385	0	0.0192308	0
1133/2222	1	0	0	0	0	0	0	0	0	0	0	1	0		1133/2222	0	0	0	0	0	0	0	0	0	0	1	0
1133/2233	43	0	1	40	0	0	0	0	0	0	0	2	0		1133/2233	0	0.0232558	0.930233	0	0	0	0	0	0	0	0.0465116	0
1144/1111	8	3	0	1	0	0	0	0	0	4	0	0	0		1144/1111	0.375	0	0.125	0	0	0	0	0	0.5	0	0	0
1144/1122	510	136	12	6	13	24	13	3	82	20	1	197	3		1144/1122	0.266667	0.0235294	0.0117647	0.0254902	0.0470588	0.0254902	0.00588235	0.160784	0.0392157	0.00196078	0.386275	0.00588235
1144/1133	2	0	0	0	2	0	0	0	0	0	0	0	0		1144/1133	0	0	0	1	0	0	0	0	0	0	0	0
1144/2222	387	162	25	29	18	1	0	0	2	20	47	83	0		1144/2222	0.418605	0.0645995	0.0749354	0.0465116	0.00258398	0	0	0.00516796	0.0516796	0.121447	0.21447	0
1144/2233	103	4	14	1	0	3	30	0	26	13	0	12	0		1144/2233	0.038835	0.135922	0.00970874	0	0.0291262	0.291262	0	0.252427	0.126214	0	0.116505	0
2222/1111	1	0	0	1	0	0	0	0	0	0	0	0	0		2222/1111	0	0	1	0	0	0	0	0	0	0	0	0
2233/1122	1	0	0	1	0	0	0	0	0	0	0	0	0		2233/1122	0	0	1	0	0	0	0	0	0	0	0	0
2244/1122	30	0	0	0	0	0	1	0	23	6	0	0	0		2244/1122	0	0	0	0	0	0.0333333	0	0.766667	0.2	0	0	0
3344/1111	1	0	0	0	0	0	0	0	0	1	0	0	0		3344/1111	0	0	0	0	0	0	0	0	1	0	0	0
3344/1122	1	0	0	0	0	0	0	0	0	1	0	0	0		3344/1122	0	0	0	0	0	0	0	0	1	0	0	0
3344/2233	3	0	0	0	0	0	0	0	0	3	0	0	0		3344/2233	0	0	0	0	0	0	0	0	1	0	0	0
4444/1122	27	27	0	0	0	0	0	0	0	0	0	0	0		4444/1122	1	0	0	0	0	0	0	0	0	0	0	0
4444/2222	33	33	0	0	0	0	0	0	0	0	0	0	0		4444/2222	1	0	0	0	0	0	0	0	0	0	0	0
AAT2+GDH2	n	IBE	BRT	M+WE	MED	SCN	EEU	ASIA	CAL	NAM	M+SA	AUS	AFR		AAT2+GDH2	IBE	BRT	M+WE	MED	SCN	EEU	ASIA	CAL	NAM	M+SA	AUS	AFR
sum	10781	1124	392	3343	704	773	679	319	1400	197	455	993	402
1111/1111	40	2	0	10	1	0	15	1	0	10	1	0	0		1111/1111	0.05	0	0.25	0.025	0	0.375	0.025	0	0.25	0.025	0	0
1111/1122	1471	1	60	583	118	91	316	39	129	53	30	51	0	0.1	1111/1122	0.00067981	0.0407886	0.396329	0.0802175	0.0618627	0.21482	0.0265126	0.0876954	0.0360299	0.0203943	0.0346703	0
1111/1133	2	0	0	0	2	0	0	0	0	0	0	0	0		1111/1133	0	0	0	1	0	0	0	0	0	0	0	0
1111/2222	139	7	4	6	42	4	63	1	2	0	7	3	0		1111/2222	0.0503597	0.028777	0.0431655	0.302158	0.028777	0.453237	0.00719424	0.0143885	0	0.0503597	0.0215827	0
1111/2233	681	0	13	523	10	8	52	9	33	13	16	4	0		1111/2233	0	0.0190896	0.767988	0.0146843	0.0117474	0.0763583	0.0132159	0.0484581	0.0190896	0.0234949	0.00587372	0
1111/3333	1	0	0	0	1	0	0	0	0	0	0	0	0		1111/3333	0	0	0	1	0	0	0	0	0	0	0	0
1122/1111	11	0	0	0	0	0	0	11	0	0	0	0	0		1122/1111	0	0	0	0	0	0	1	0	0	0	0	0
1122/1122	71	0	0	1	12	0	1	51	0	0	6	0	0		1122/1122	0	0	0.0140845	0.169014	0	0.0140845	0.71831	0	0	0.084507	0	0
1144/1111	93	15	2	9	24	2	9	27	0	2	1	2	0		1144/1111	0.16129	0.0215054	0.0967742	0.258065	0.0215054	0.0967742	0.290323	0	0.0215054	0.0107527	0.0215054	0
1144/1122	3618	574	98	1294	197	406	140	110	132	20	62	447	138	0.1	1144/1122	0.158651	0.0270868	0.357656	0.05445	0.112217	0.0386954	0.0304035	0.0364842	0.00552792	0.0171365	0.123549	0.0381426
1144/1133	9	0	0	0	3	0	0	6	0	0	0	0	0		1144/1133	0	0	0	0.333333	0	0	0.666667	0	0	0	0	0
1144/2222	2983	501	64	133	156	4	45	14	1084	69	256	393	264	0.1	1144/2222	0.167952	0.0214549	0.044586	0.0522963	0.00134093	0.0150855	0.00469326	0.363393	0.0231311	0.0858196	0.131747	0.0885015
1144/2233	1451	22	147	756	69	221	24	15	19	30	55	93	0	0.1	1144/2233	0.015162	0.101309	0.52102	0.0475534	0.152309	0.0165403	0.0103377	0.0130944	0.0206754	0.0379049	0.0640937	0
1144/3333	54	0	4	1	48	0	0	1	0	0	0	0	0		1144/3333	0	0.0740741	0.0185185	0.888889	0	0	0.0185185	0	0	0	0	0
1177/1122	3	0	0	0	0	0	3	0	0	0	0	0	0		1177/1122	0	0	0	0	0	1	0	0	0	0	0	0
1188/1122	5	0	0	2	0	0	3	0	0	0	0	0	0		1188/1122	0	0	0.4	0	0	0.6	0	0	0	0	0	0
1188/2233	2	0	0	2	0	0	0	0	0	0	0	0	0		1188/2233	0	0	1	0	0	0	0	0	0	0	0	0
2222/1111	4	0	0	1	0	0	0	3	0	0	0	0	0		2222/1111	0	0	0.25	0	0	0	0.75	0	0	0	0	0
2222/1122	7	0	0	7	0	0	0	0	0	0	0	0	0		2222/1122	0	0	1	0	0	0	0	0	0	0	0	0
2222/2222	21	0	0	0	0	0	0	0	0	0	21	0	0		2222/2222	0	0	0	0	0	0	0	0	0	1	0	0
2222/2233	12	0	0	12	0	0	0	0	0	0	0	0	0		2222/2233	0	0	1	0	0	0	0	0	0	0	0	0
2244/1111	2	0	0	0	0	0	0	2	0	0	0	0	0		2244/1111	0	0	0	0	0	0	1	0	0	0	0	0
2244/1122	45	0	0	1	9	12	0	23	0	0	0	0	0		2244/1122	0	0	0.0222222	0.2	0.266667	0	0.511111	0	0	0	0	0
2244/2222	8	0	0	0	8	0	0	0	0	0	0	0	0		2244/2222	0	0	0	1	0	0	0	0	0	0	0	0
2244/2233	30	0	0	0	4	25	0	1	0	0	0	0	0		2244/2233	0	0	0	0.133333	0.833333	0	0.0333333	0	0	0	0	0
3344/1122	1	0	0	1	0	0	0	0	0	0	0	0	0		3344/1122	0	0	1	0	0	0	0	0	0	0	0	0
4444/1122	2	1	0	0	0	0	0	0	1	0	0	0	0		4444/1122	0.5	0	0	0	0	0	0	0.5	0	0	0	0
4444/2222	1	1	0	0	0	0	0	0	0	0	0	0	0		4444/2222	1	0	0	0	0	0	0	0	0	0	0	0
4444/2233	1	0	0	1	0	0	0	0	0	0	0	0	0		4444/2233	0	0	1	0	0	0	0	0	0	0	0	0
4477/1122	2	0	0	0	0	0	0	2	0	0	0	0	0		4477/1122	0	0	0	0	0	0	1	0	0	0	0	0
4477/2233	2	0	0	0	0	0	0	2	0	0	0	0	0		4477/2233	0	0	0	0	0	0	1	0	0	0	0	0
4499/1122	7	0	0	0	0	0	7	0	0	0	0	0	0		4499/1122	0	0	0	0	0	1	0	0	0	0	0	0
4499/2233	1	0	0	0	0	0	1	0	0	0	0	0	0		4499/2233	0	0	0	0	0	1	0	0	0	0	0	0
7777/1122	1	0	0	0	0	0	0	1	0	0	0	0	0		7777/1122	0	0	0	0	0	0	1	0	0	0	0	0
AAT3+GDH2	n	IBE	BRT	M+WE	MED	SCN	EEU	ASIA	CAL	NAM	M+SA	AUS	AFR		AAT3+GDH2	IBE	BRT	M+WE	MED	SCN	EEU	ASIA	CAL	NAM	M+SA	AUS	AFR
sum	10003	1123	168	3007	607	735	663	284	1409	187	426	992	402
1111/1111	5	2	0	2	0	0	0	0	0	0	1	0	0		1111/1111	0.4	0	0.4	0	0	0	0	0	0	0.2	0	0
1111/2222	1	0	0	1	0	0	0	0	0	0	0	0	0		1111/2222	0	0	1	0	0	0	0	0	0	0	0	0
1111/2233	2	0	0	2	0	0	0	0	0	0	0	0	0		1111/2233	0	0	1	0	0	0	0	0	0	0	0	0
1122/1111	15	0	0	3	1	0	0	11	0	0	0	0	0		1122/1111	0	0	0.2	0.0666667	0	0	0.733333	0	0	0	0	0
1122/1122	180	0	0	28	7	2	67	55	9	0	12	0	0		1122/1122	0	0	0.155556	0.0388889	0.0111111	0.372222	0.305556	0.05	0	0.0666667	0	0
1122/2222	31	1	0	1	8	0	16	2	0	0	3	0	0		1122/2222	0.0322581	0	0.0322581	0.258065	0	0.516129	0.0645161	0	0	0.0967742	0	0
1122/2233	39	1	0	9	1	1	10	11	3	0	0	3	0		1122/2233	0.025641	0	0.230769	0.025641	0.025641	0.25641	0.282051	0.0769231	0	0	0.0769231	0
1144/2222	2	0	0	0	2	0	0	0	0	0	0	0	0		1144/2222	0	0	0	1	0	0	0	0	0	0	0	0
1155/1111	54	13	0	3	19	0	10	6	0	1	0	2	0		1155/1111	0.240741	0	0.0555556	0.351852	0	0.185185	0.111111	0	0.0185185	0	0.037037	0
1155/1122	1897	481	28	355	102	42	155	29	126	23	10	408	138	0.1	1155/1122	0.253558	0.0147601	0.187138	0.0537691	0.0221402	0.081708	0.0152873	0.0664207	0.0121244	0.00527148	0.215076	0.0727464
1155/1133	5	0	0	0	0	0	0	5	0	0	0	0	0		1155/1133	0	0	0	0	0	0	1	0	0	0	0	0
1155/2222	2921	501	22	122	168	2	47	4	1083	69	247	392	264	0.1	1155/2222	0.171517	0.00753167	0.0417665	0.0575145	0.000684697	0.0160904	0.00136939	0.370763	0.023622	0.0845601	0.134201	0.09038
1155/2233	500	12	7	295	43	27	43	4	22	7	7	33	0		1155/2233	0.024	0.014	0.59	0.086	0.054	0.086	0.008	0.044	0.014	0.014	0.066	0
1155/3333	48	0	0	1	46	0	0	1	0	0	0	0	0		1155/3333	0	0	0.0208333	0.958333	0	0	0.0208333	0	0	0	0	0
1166/2222	19	0	0	0	0	0	19	0	0	0	0	0	0		1166/2222	0	0	0	0	0	1	0	0	0	0	0	0
1177/2233	1	0	0	1	0	0	0	0	0	0	0	0	0		1177/2233	0	0	1	0	0	0	0	0	0	0	0	0
1335/1122	3	0	0	0	0	0	0	0	3	0	0	0	0		1335/1122	0	0	0	0	0	0	0	1	0	0	0	0
2222/1111	17	0	0	0	0	0	14	3	0	0	0	0	0		2222/1111	0	0	0	0	0	0.823529	0.176471	0	0	0	0	0
2222/1122	82	7	0	8	0	18	26	21	0	0	0	2	0		2222/1122	0.0853659	0	0.097561	0	0.219512	0.317073	0.256098	0	0	0	0.0243902	0
2222/2222	2	0	0	0	0	1	1	0	0	0	0	0	0		2222/2222	0	0	0	0	0.5	0.5	0	0	0	0	0	0
2222/2233	16	2	0	6	0	0	0	7	0	0	0	1	0		2222/2233	0.125	0	0.375	0	0	0	0.4375	0	0	0	0.0625	0
2233/1111	3	0	0	2	0	0	0	1	0	0	0	0	0		2233/1111	0	0	0.666667	0	0	0	0.333333	0	0	0	0	0
2233/1122	527	3	1	444	11	16	38	9	1	0	0	4	0		2233/1122	0.0056926	0.00189753	0.842505	0.0208729	0.0303605	0.0721063	0.0170778	0.00189753	0	0	0.00759013	0
2233/2222	11	2	0	1	0	0	8	0	0	0	0	0	0		2233/2222	0.181818	0	0.0909091	0	0	0.727273	0	0	0	0	0	0
2233/2233	300	4	2	289	2	0	1	0	0	0	0	2	0		2233/2233	0.0133333	0.00666667	0.963333	0.00666667	0	0.00333333	0	0	0	0	0.00666667	0
2255/1122	19	0	0	7	3	3	4	2	0	0	0	0	0		2255/1122	0	0	0.368421	0.157895	0.157895	0.210526	0.105263	0	0	0	0	0
2255/2222	7	4	0	0	0	0	2	0	1	0	0	0	0		2255/2222	0.571429	0	0	0	0	0.285714	0	0.142857	0	0	0	0
2255/2233	1	0	0	1	0	0	0	0	0	0	0	0	0		2255/2233	0	0	1	0	0	0	0	0	0	0	0	0
2266/1122	1	0	0	1	0	0	0	0	0	0	0	0	0		2266/1122	0	0	1	0	0	0	0	0	0	0	0	0
2277/2233	3	0	0	0	0	0	0	3	0	0	0	0	0		2277/2233	0	0	0	0	0	0	1	0	0	0	0	0
3333/1122	3	0	0	3	0	0	0	0	0	0	0	0	0		3333/1122	0	0	1	0	0	0	0	0	0	0	0	0
3333/2233	2	0	0	2	0	0	0	0	0	0	0	0	0		3333/2233	0	0	1	0	0	0	0	0	0	0	0	0
3355/1111	34	0	0	6	0	0	0	23	0	5	0	0	0		3355/1111	0	0	0.176471	0	0	0	0.676471	0	0.147059	0	0	0
3355/1122	1522	11	68	785	135	159	36	31	131	47	59	60	0	0.1	3355/1122	0.00722733	0.0446781	0.515769	0.0886991	0.104468	0.0236531	0.0203679	0.086071	0.0308804	0.0387648	0.0394218	0
3355/1133	1	0	0	0	0	0	0	1	0	0	0	0	0		3355/1133	0	0	0	0	0	0	1	0	0	0	0	0
3355/2222	29	1	1	4	2	2	12	0	5	0	1	1	0		3355/2222	0.0344828	0.0344828	0.137931	0.0689655	0.0689655	0.413793	0	0.172414	0	0.0344828	0.0344828	0
3355/2233	739	2	24	477	37	22	20	1	25	33	40	58	0		3355/2233	0.00270636	0.0324763	0.645467	0.0500677	0.02977	0.0270636	0.00135318	0.0338295	0.0446549	0.0541272	0.0784844	0
3355/3333	5	0	4	0	1	0	0	0	0	0	0	0	0		3355/3333	0	0.8	0	0.2	0	0	0	0	0	0	0	0
5555/1111	3	2	0	1	0	0	0	0	0	0	0	0	0		5555/1111	0.666667	0	0.333333	0	0	0	0	0	0	0	0	0
5555/1122	569	1	9	75	10	247	129	54	0	2	19	23	0		5555/1122	0.00175747	0.0158172	0.13181	0.0175747	0.434095	0.226714	0.0949033	0	0.00351494	0.0333919	0.0404218	0
5555/2222	21	1	0	3	9	2	0	0	0	0	3	3	0		5555/2222	0.047619	0	0.142857	0.428571	0.0952381	0	0	0	0	0.142857	0.142857	0
5555/2233	290	1	2	69	0	191	3	0	0	0	24	0	0		5555/2233	0.00344828	0.00689655	0.237931	0	0.658621	0.0103448	0	0	0	0.0827586	0	0
5577/1122	2	0	0	0	0	0	2	0	0	0	0	0	0		5577/1122	0	0	0	0	0	1	0	0	0	0	0	0
5588/1122	71	71	0	0	0	0	0	0	0	0	0	0	0		5588/1122	1	0	0	0	0	0	0	0	0	0	0	0
AAT1+2+GDH2	n	IBE	BRT	M+WE	MED	SCN	EEU	ASIA	CAL	NAM	M+SA	AUS	AFR		AAT1+2+GDH2	IBE	BRT	M+WE	MED	SCN	EEU	ASIA	CAL	NAM	M+SA	AUS	AFR
sum	10726	1116	392	3331	704	773	678	319	1377	190	455	989	402
1111/1111/1111	32	0	0	9	1	0	15	1	0	6	0	0	0		1111/1111/1111	0	0	0.28125	0.03125	0	0.46875	0.03125	0	0.1875	0	0	0
1111/1111/1122	1131	1	60	497	58	71	277	38	30	19	30	50	0	0.1	1111/1111/1122	0.000884173	0.0530504	0.439434	0.0512821	0.0627763	0.244916	0.0335986	0.0265252	0.0167993	0.0265252	0.0442087	0
1111/1111/1133	1	0	0	0	1	0	0	0	0	0	0	0	0		1111/1111/1133	0	0	0	1	0	0	0	0	0	0	0	0
1111/1111/2222	89	6	4	5	0	4	63	1	0	0	4	2	0		1111/1111/2222	0.0674157	0.0449438	0.0561798	0	0.0449438	0.707865	0.011236	0	0	0.0449438	0.0224719	0
1111/1111/2233	570	0	13	474	3	7	22	9	14	8	16	4	0		1111/1111/2233	0	0.022807	0.831579	0.00526316	0.0122807	0.0385965	0.0157895	0.0245614	0.0140351	0.0280702	0.00701754	0
1111/1111/3333	1	0	0	0	1	0	0	0	0	0	0	0	0		1111/1111/3333	0	0	0	1	0	0	0	0	0	0	0	0
1111/1122/1111	11	0	0	0	0	0	0	11	0	0	0	0	0		1111/1122/1111	0	0	0	0	0	0	1	0	0	0	0	0
1111/1122/1122	71	0	0	1	12	0	1	51	0	0	6	0	0		1111/1122/1122	0	0	0.0140845	0.169014	0	0.0140845	0.71831	0	0	0.084507	0	0
1111/1144/1111	86	12	2	8	24	2	9	27	0	0	1	1	0		1111/1144/1111	0.139535	0.0232558	0.0930233	0.27907	0.0232558	0.104651	0.313953	0	0	0.0116279	0.0116279	0
1111/1144/1122	2926	401	86	1077	187	389	125	105	106	9	61	245	135	0.1	1111/1144/1122	0.137047	0.0293917	0.368079	0.0639098	0.132946	0.0427204	0.0358852	0.0362269	0.00307587	0.0208476	0.0837321	0.0461381
1111/1144/1133	8	0	0	0	2	0	0	6	0	0	0	0	0		1111/1144/1133	0	0	0	0.25	0	0	0.75	0	0	0	0	0
1111/1144/2222	2582	307	39	100	136	3	44	14	1084	49	233	309	264	0.1	1111/1144/2222	0.1189	0.0151046	0.0387297	0.0526723	0.00116189	0.0170411	0.00542215	0.41983	0.0189775	0.0902401	0.119675	0.102246
1111/1144/2233	1350	18	132	716	69	218	23	15	11	14	55	79	0	0.1	1111/1144/2233	0.0133333	0.0977778	0.53037	0.0511111	0.161481	0.017037	0.0111111	0.00814815	0.0103704	0.0407407	0.0585185	0
1111/1144/3333	54	0	4	1	48	0	0	1	0	0	0	0	0		1111/1144/3333	0	0.0740741	0.0185185	0.888889	0	0	0.0185185	0	0	0	0	0
1111/1177/1122	3	0	0	0	0	0	3	0	0	0	0	0	0		1111/1177/1122	0	0	0	0	0	1	0	0	0	0	0	0
1111/1188/1122	4	0	0	1	0	0	3	0	0	0	0	0	0		1111/1188/1122	0	0	0.25	0	0	0.75	0	0	0	0	0	0
1111/1444/1122	1	0	0	0	0	0	0	0	1	0	0	0	0		1111/1444/1122	0	0	0	0	0	0	0	1	0	0	0	0
1111/2222/1111	4	0	0	1	0	0	0	3	0	0	0	0	0		1111/2222/1111	0	0	0.25	0	0	0	0.75	0	0	0	0	0
1111/2222/1122	7	0	0	7	0	0	0	0	0	0	0	0	0		1111/2222/1122	0	0	1	0	0	0	0	0	0	0	0	0
1111/2222/2233	12	0	0	12	0	0	0	0	0	0	0	0	0		1111/2222/2233	0	0	1	0	0	0	0	0	0	0	0	0
1111/2244/1111	2	0	0	0	0	0	0	2	0	0	0	0	0		1111/2244/1111	0	0	0	0	0	0	1	0	0	0	0	0
1111/2244/1122	45	0	0	1	9	12	0	23	0	0	0	0	0		1111/2244/1122	0	0	0.0222222	0.2	0.266667	0	0.511111	0	0	0	0	0
1111/2244/2222	8	0	0	0	8	0	0	0	0	0	0	0	0		1111/2244/2222	0	0	0	1	0	0	0	0	0	0	0	0
1111/2244/2233	30	0	0	0	4	25	0	1	0	0	0	0	0		1111/2244/2233	0	0	0	0.133333	0.833333	0	0.0333333	0	0	0	0	0
1111/3344/1122	1	0	0	1	0	0	0	0	0	0	0	0	0		1111/3344/1122	0	0	1	0	0	0	0	0	0	0	0	0
1111/4444/1122	2	1	0	0	0	0	0	0	1	0	0	0	0		1111/4444/1122	0.5	0	0	0	0	0	0	0.5	0	0	0	0
1111/4444/2222	1	1	0	0	0	0	0	0	0	0	0	0	0		1111/4444/2222	1	0	0	0	0	0	0	0	0	0	0	0
1111/4444/2233	1	0	0	1	0	0	0	0	0	0	0	0	0		1111/4444/2233	0	0	1	0	0	0	0	0	0	0	0	0
1111/4477/1122	2	0	0	0	0	0	0	2	0	0	0	0	0		1111/4477/1122	0	0	0	0	0	0	1	0	0	0	0	0
1111/4477/2233	2	0	0	0	0	0	0	2	0	0	0	0	0		1111/4477/2233	0	0	0	0	0	0	1	0	0	0	0	0
1111/4499/1122	7	0	0	0	0	0	7	0	0	0	0	0	0		1111/4499/1122	0	0	0	0	0	1	0	0	0	0	0	0
1111/4499/2233	1	0	0	0	0	0	1	0	0	0	0	0	0		1111/4499/2233	0	0	0	0	0	1	0	0	0	0	0	0
1111/7777/1122	1	0	0	0	0	0	0	1	0	0	0	0	0		1111/7777/1122	0	0	0	0	0	0	1	0	0	0	0	0
1122/1111/1111	3	2	0	0	0	0	0	0	0	0	1	0	0		1122/1111/1111	0.666667	0	0	0	0	0	0	0	0	0.333333	0	0
1122/1111/1122	123	0	0	35	52	2	26	1	1	6	0	0	0		1122/1111/1122	0	0	0.284553	0.422764	0.0162602	0.211382	0.00813008	0.00813008	0.0487805	0	0	0
1122/1111/2222	43	0	0	1	42	0	0	0	0	0	0	0	0		1122/1111/2222	0	0	0.0232558	0.976744	0	0	0	0	0	0	0	0
1122/1111/2233	27	0	0	19	7	0	0	0	0	1	0	0	0		1122/1111/2233	0	0	0.703704	0.259259	0	0	0	0	0.037037	0	0	0
1122/1144/1122	101	2	0	62	5	11	13	2	2	4	0	0	0		1122/1144/1122	0.019802	0	0.613861	0.049505	0.108911	0.128713	0.019802	0.019802	0.039604	0	0	0
1122/1144/2222	6	0	0	3	2	0	1	0	0	0	0	0	0		1122/1144/2222	0	0	0.5	0.333333	0	0.166667	0	0	0	0	0	0
1122/1144/2233	34	0	0	31	0	1	1	0	0	1	0	0	0		1122/1144/2233	0	0	0.911765	0	0.0294118	0.0294118	0	0	0.0294118	0	0	0
1133/1111/1111	1	0	0	0	0	0	0	0	0	1	0	0	0		1133/1111/1111	0	0	0	0	0	0	0	0	1	0	0	0
1133/1111/1122	53	0	0	48	0	0	0	0	0	5	0	0	0		1133/1111/1122	0	0	0.90566	0	0	0	0	0	0.0943396	0	0	0
1133/1111/2222	1	0	0	0	0	0	0	0	0	0	0	1	0		1133/1111/2222	0	0	0	0	0	0	0	0	0	0	1	0
1133/1111/2233	28	0	0	28	0	0	0	0	0	0	0	0	0		1133/1111/2233	0	0	1	0	0	0	0	0	0	0	0	0
1133/1144/1122	148	0	0	144	0	0	0	0	0	0	0	4	0		1133/1144/1122	0	0	0.972973	0	0	0	0	0	0	0	0.027027	0
1133/1144/2233	10	0	1	7	0	0	0	0	0	0	0	2	0		1133/1144/2233	0	0.1	0.7	0	0	0	0	0	0	0	0.2	0
1133/1188/1122	1	0	0	1	0	0	0	0	0	0	0	0	0		1133/1188/1122	0	0	1	0	0	0	0	0	0	0	0	0
1133/1188/2233	2	0	0	2	0	0	0	0	0	0	0	0	0		1133/1188/2233	0	0	1	0	0	0	0	0	0	0	0	0
1144/1111/1111	3	0	0	0	0	0	0	0	0	3	0	0	0		1144/1111/1111	0	0	0	0	0	0	0	0	1	0	0	0
1144/1111/1122	124	0	0	0	8	18	11	0	70	16	0	1	0		1144/1111/1122	0	0	0	0.0645161	0.145161	0.0887097	0	0.564516	0.129032	0	0.00806452	0
1144/1111/1133	1	0	0	0	1	0	0	0	0	0	0	0	0		1144/1111/1133	0	0	0	1	0	0	0	0	0	0	0	0
1144/1111/2222	6	1	0	0	0	0	0	0	2	0	3	0	0		1144/1111/2222	0.166667	0	0	0	0	0	0	0.333333	0	0.5	0	0
1144/1111/2233	53	0	0	0	0	1	30	0	18	4	0	0	0		1144/1111/2233	0	0	0	0	0.0188679	0.566038	0	0.339623	0.0754717	0	0	0
1144/1144/1111	5	3	0	1	0	0	0	0	0	1	0	0	0		1144/1144/1111	0.6	0	0.2	0	0	0	0	0	0.2	0	0	0
1144/1144/1122	379	136	12	5	5	6	2	3	7	3	1	196	3		1144/1144/1122	0.358839	0.0316623	0.0131926	0.0131926	0.0158311	0.00527704	0.00791557	0.0184697	0.00791557	0.00263852	0.51715	0.00791557
1144/1144/1133	1	0	0	0	1	0	0	0	0	0	0	0	0		1144/1144/1133	0	0	0	1	0	0	0	0	0	0	0	0
1144/1144/2222	360	161	25	29	18	1	0	0	0	20	23	83	0		1144/1144/2222	0.447222	0.0694444	0.0805556	0.05	0.00277778	0	0	0	0.0555556	0.0638889	0.230556	0
1144/1144/2233	49	4	14	1	0	2	0	0	7	9	0	12	0		1144/1144/2233	0.0816327	0.285714	0.0204082	0	0.0408163	0	0	0.142857	0.183673	0	0.244898	0
1144/2222/2222	21	0	0	0	0	0	0	0	0	0	21	0	0		1144/2222/2222	0	0	0	0	0	0	0	0	0	1	0	0
2222/1111/1111	1	0	0	1	0	0	0	0	0	0	0	0	0		2222/1111/1111	0	0	1	0	0	0	0	0	0	0	0	0
2233/1144/1122	1	0	0	1	0	0	0	0	0	0	0	0	0		2233/1144/1122	0	0	1	0	0	0	0	0	0	0	0	0
2244/1111/1122	27	0	0	0	0	0	1	0	21	5	0	0	0		2244/1111/1122	0	0	0	0	0	0.037037	0	0.777778	0.185185	0	0	0
2244/1144/1122	3	0	0	0	0	0	0	0	2	1	0	0	0		2244/1144/1122	0	0	0	0	0	0	0	0.666667	0.333333	0	0	0
3344/1111/1122	1	0	0	0	0	0	0	0	0	1	0	0	0		3344/1111/1122	0	0	0	0	0	0	0	0	1	0	0	0
3344/1144/1111	1	0	0	0	0	0	0	0	0	1	0	0	0		3344/1144/1111	0	0	0	0	0	0	0	0	1	0	0	0
3344/1144/2233	3	0	0	0	0	0	0	0	0	3	0	0	0		3344/1144/2233	0	0	0	0	0	0	0	0	1	0	0	0
4444/1144/1122	27	27	0	0	0	0	0	0	0	0	0	0	0		4444/1144/1122	1	0	0	0	0	0	0	0	0	0	0	0
4444/1144/2222	33	33	0	0	0	0	0	0	0	0	0	0	0		4444/1144/2222	1	0	0	0	0	0	0	0	0	0	0	0
AAT1+3+GDH2	n	IBE	BRT	M+WE	MED	SCN	EEU	ASIA	CAL	NAM	M+SA	AUS	AFR		AAT1+3+GDH2	IBE	BRT	M+WE	MED	SCN	EEU	ASIA	CAL	NAM	M+SA	AUS	AFR
sum	9952	1117	168	3003	605	735	662	284	1384	180	426	986	402
1111/1111/1111	1	0	0	1	0	0	0	0	0	0	0	0	0		1111/1111/1111	0	0	1	0	0	0	0	0	0	0	0	0
1111/1111/2222	1	0	0	1	0	0	0	0	0	0	0	0	0		1111/1111/2222	0	0	1	0	0	0	0	0	0	0	0	0
1111/1111/2233	2	0	0	2	0	0	0	0	0	0	0	0	0		1111/1111/2233	0	0	1	0	0	0	0	0	0	0	0	0
1111/1122/1111	15	0	0	3	1	0	0	11	0	0	0	0	0		1111/1122/1111	0	0	0.2	0.0666667	0	0	0.733333	0	0	0	0	0
1111/1122/1122	167	0	0	23	7	2	59	55	9	0	12	0	0		1111/1122/1122	0	0	0.137725	0.0419162	0.011976	0.353293	0.329341	0.0538922	0	0.0718563	0	0
1111/1122/2222	29	1	0	1	7	0	15	2	0	0	3	0	0		1111/1122/2222	0.0344828	0	0.0344828	0.241379	0	0.517241	0.0689655	0	0	0.103448	0	0
1111/1122/2233	34	1	0	7	1	1	10	11	0	0	0	3	0		1111/1122/2233	0.0294118	0	0.205882	0.0294118	0.0294118	0.294118	0.323529	0	0	0	0.0882353	0
1111/1144/2222	2	0	0	0	2	0	0	0	0	0	0	0	0		1111/1144/2222	0	0	0	1	0	0	0	0	0	0	0	0
1111/1155/1111	50	12	0	2	19	0	10	6	0	0	0	1	0		1111/1155/1111	0.24	0	0.04	0.38	0	0.2	0.12	0	0	0	0.02	0
1111/1155/1122	1234	313	22	262	53	31	121	23	48	5	9	212	135	0.1	1111/1155/1122	0.253647	0.0178282	0.212318	0.0429498	0.0251216	0.0980551	0.0186386	0.0388979	0.00405186	0.00729335	0.171799	0.1094
1111/1155/1133	5	0	0	0	0	0	0	5	0	0	0	0	0		1111/1155/1133	0	0	0	0	0	0	1	0	0	0	0	0
1111/1155/2222	2509	306	20	92	107	2	47	4	1083	49	228	307	264	0.1	1111/1155/2222	0.121961	0.0079713	0.036668	0.0426465	0.00079713	0.0187326	0.00159426	0.431646	0.0195297	0.0908729	0.12236	0.105221
1111/1155/2233	433	8	3	277	36	25	23	4	17	5	7	28	0		1111/1155/2233	0.0184758	0.00692841	0.639723	0.0831409	0.0577367	0.0531178	0.00923788	0.039261	0.0115473	0.0161663	0.0646651	0
1111/1155/3333	48	0	0	1	46	0	0	1	0	0	0	0	0		1111/1155/3333	0	0	0.0208333	0.958333	0	0	0.0208333	0	0	0	0	0
1111/1166/2222	19	0	0	0	0	0	19	0	0	0	0	0	0		1111/1166/2222	0	0	0	0	0	1	0	0	0	0	0	0
1111/1177/2233	1	0	0	1	0	0	0	0	0	0	0	0	0		1111/1177/2233	0	0	1	0	0	0	0	0	0	0	0	0
1111/2222/1111	17	0	0	0	0	0	14	3	0	0	0	0	0		1111/2222/1111	0	0	0	0	0	0.823529	0.176471	0	0	0	0	0
1111/2222/1122	72	5	0	6	0	12	26	21	0	0	0	2	0		1111/2222/1122	0.0694444	0	0.0833333	0	0.166667	0.361111	0.291667	0	0	0	0.0277778	0
1111/2222/2222	2	0	0	0	0	1	1	0	0	0	0	0	0		1111/2222/2222	0	0	0	0	0.5	0.5	0	0	0	0	0	0
1111/2222/2233	16	2	0	6	0	0	0	7	0	0	0	1	0		1111/2222/2233	0.125	0	0.375	0	0	0	0.4375	0	0	0	0.0625	0
1111/2233/1111	3	0	0	2	0	0	0	1	0	0	0	0	0		1111/2233/1111	0	0	0.666667	0	0	0	0.333333	0	0	0	0	0
1111/2233/1122	512	3	1	431	11	14	38	9	1	0	0	4	0		1111/2233/1122	0.00585938	0.00195312	0.841797	0.0214844	0.0273438	0.0742188	0.0175781	0.00195312	0	0	0.0078125	0
1111/2233/2222	11	2	0	1	0	0	8	0	0	0	0	0	0		1111/2233/2222	0.181818	0	0.0909091	0	0	0.727273	0	0	0	0	0	0
1111/2233/2233	292	4	1	282	2	0	1	0	0	0	0	2	0		1111/2233/2233	0.0136986	0.00342466	0.965753	0.00684932	0	0.00342466	0	0	0	0	0.00684932	0
1111/2255/1122	17	0	0	5	3	3	4	2	0	0	0	0	0		1111/2255/1122	0	0	0.294118	0.176471	0.176471	0.235294	0.117647	0	0	0	0	0
1111/2255/2222	7	4	0	0	0	0	2	0	1	0	0	0	0		1111/2255/2222	0.571429	0	0	0	0	0.285714	0	0.142857	0	0	0	0
1111/2255/2233	1	0	0	1	0	0	0	0	0	0	0	0	0		1111/2255/2233	0	0	1	0	0	0	0	0	0	0	0	0
1111/2277/2233	3	0	0	0	0	0	0	3	0	0	0	0	0		1111/2277/2233	0	0	0	0	0	0	1	0	0	0	0	0
1111/3333/1122	2	0	0	2	0	0	0	0	0	0	0	0	0		1111/3333/1122	0	0	1	0	0	0	0	0	0	0	0	0
1111/3333/2233	1	0	0	1	0	0	0	0	0	0	0	0	0		1111/3333/2233	0	0	1	0	0	0	0	0	0	0	0	0
1111/3355/1111	29	0	0	6	0	0	0	23	0	0	0	0	0		1111/3355/1111	0	0	0.206897	0	0	0	0.793103	0	0	0	0	0
1111/3355/1122	1247	10	68	614	127	151	32	31	81	21	59	53	0	0.1	1111/3355/1122	0.00801925	0.0545309	0.492382	0.101844	0.121091	0.0256616	0.0248597	0.0649559	0.0168404	0.0473136	0.042502	0
1111/3355/1133	1	0	0	0	0	0	0	1	0	0	0	0	0		1111/3355/1133	0	0	0	0	0	0	1	0	0	0	0	0
1111/3355/2222	26	1	1	4	2	1	12	0	3	0	1	1	0		1111/3355/2222	0.0384615	0.0384615	0.153846	0.0769231	0.0384615	0.461538	0	0.115385	0	0.0384615	0.0384615	0
1111/3355/2233	655	2	24	450	37	22	10	1	6	14	40	49	0		1111/3355/2233	0.00305344	0.0366412	0.687023	0.0564885	0.0335878	0.0152672	0.00152672	0.00916031	0.021374	0.0610687	0.0748092	0
1111/3355/3333	5	0	4	0	1	0	0	0	0	0	0	0	0		1111/3355/3333	0	0.8	0	0.2	0	0	0	0	0	0	0	0
1111/5555/1111	1	0	0	1	0	0	0	0	0	0	0	0	0		1111/5555/1111	0	0	1	0	0	0	0	0	0	0	0	0
1111/5555/1122	555	1	9	75	9	241	123	54	0	1	19	23	0		1111/5555/1122	0.0018018	0.0162162	0.135135	0.0162162	0.434234	0.221622	0.0972973	0	0.0018018	0.0342342	0.0414414	0
1111/5555/2222	21	1	0	3	9	2	0	0	0	0	3	3	0		1111/5555/2222	0.047619	0	0.142857	0.428571	0.0952381	0	0	0	0	0.142857	0.142857	0
1111/5555/2233	284	1	2	65	0	190	2	0	0	0	24	0	0		1111/5555/2233	0.00352113	0.00704225	0.228873	0	0.669014	0.00704225	0	0	0	0.084507	0	0
1111/5577/1122	2	0	0	0	0	0	2	0	0	0	0	0	0		1111/5577/1122	0	0	0	0	0	1	0	0	0	0	0	0
1111/5588/1122	71	71	0	0	0	0	0	0	0	0	0	0	0		1111/5588/1122	1	0	0	0	0	0	0	0	0	0	0	0
1122/1111/1111	3	2	0	0	0	0	0	0	0	0	1	0	0		1122/1111/1111	0.666667	0	0	0	0	0	0	0	0	0.333333	0	0
1122/1122/1122	4	0	0	1	0	0	3	0	0	0	0	0	0		1122/1122/1122	0	0	0.25	0	0	0.75	0	0	0	0	0	0
1122/1122/2222	2	0	0	0	1	0	1	0	0	0	0	0	0		1122/1122/2222	0	0	0	0.5	0	0.5	0	0	0	0	0	0
1122/1155/1122	142	1	0	62	49	0	25	3	0	2	0	0	0		1122/1155/1122	0.00704225	0	0.43662	0.34507	0	0.176056	0.0211268	0	0.0140845	0	0	0
1122/1155/2222	42	0	0	1	41	0	0	0	0	0	0	0	0		1122/1155/2222	0	0	0.0238095	0.97619	0	0	0	0	0	0	0	0
1122/1155/2233	20	0	0	12	7	0	0	0	0	1	0	0	0		1122/1155/2233	0	0	0.6	0.35	0	0	0	0	0.05	0	0	0
1122/2222/1122	8	0	0	2	0	6	0	0	0	0	0	0	0		1122/2222/1122	0	0	0.25	0	0.75	0	0	0	0	0	0	0
1122/2233/1122	5	0	0	5	0	0	0	0	0	0	0	0	0		1122/2233/1122	0	0	1	0	0	0	0	0	0	0	0	0
1122/2255/1122	2	0	0	2	0	0	0	0	0	0	0	0	0		1122/2255/1122	0	0	1	0	0	0	0	0	0	0	0	0
1122/2266/1122	1	0	0	1	0	0	0	0	0	0	0	0	0		1122/2266/1122	0	0	1	0	0	0	0	0	0	0	0	0
1122/3333/1122	1	0	0	1	0	0	0	0	0	0	0	0	0		1122/3333/1122	0	0	1	0	0	0	0	0	0	0	0	0
1122/3333/2233	1	0	0	1	0	0	0	0	0	0	0	0	0		1122/3333/2233	0	0	1	0	0	0	0	0	0	0	0	0
1122/3355/1122	29	1	0	13	1	0	4	0	3	7	0	0	0		1122/3355/1122	0.0344828	0	0.448276	0.0344828	0	0.137931	0	0.103448	0.241379	0	0	0
1122/3355/2233	21	0	0	20	0	0	0	0	0	1	0	0	0		1122/3355/2233	0	0	0.952381	0	0	0	0	0	0.047619	0	0	0
1122/5555/1122	11	0	0	0	0	5	5	0	0	1	0	0	0		1122/5555/1122	0	0	0	0	0.454545	0.454545	0	0	0.0909091	0	0	0
1122/5555/2233	5	0	0	3	0	1	1	0	0	0	0	0	0		1122/5555/2233	0	0	0.6	0	0.2	0.2	0	0	0	0	0	0
1133/1122/1122	4	0	0	4	0	0	0	0	0	0	0	0	0		1133/1122/1122	0	0	1	0	0	0	0	0	0	0	0	0
1133/1122/2233	2	0	0	2	0	0	0	0	0	0	0	0	0		1133/1122/2233	0	0	1	0	0	0	0	0	0	0	0	0
1133/1155/1122	22	0	0	22	0	0	0	0	0	0	0	0	0		1133/1155/1122	0	0	1	0	0	0	0	0	0	0	0	0
1133/1155/2222	1	0	0	0	0	0	0	0	0	0	0	1	0		1133/1155/2222	0	0	0	0	0	0	0	0	0	0	1	0
1133/1155/2233	6	0	0	6	0	0	0	0	0	0	0	0	0		1133/1155/2233	0	0	1	0	0	0	0	0	0	0	0	0
1133/2233/1122	8	0	0	8	0	0	0	0	0	0	0	0	0		1133/2233/1122	0	0	1	0	0	0	0	0	0	0	0	0
1133/2233/2233	7	0	1	6	0	0	0	0	0	0	0	0	0		1133/2233/2233	0	0.142857	0.857143	0	0	0	0	0	0	0	0	0
1133/3355/1111	1	0	0	0	0	0	0	0	0	1	0	0	0		1133/3355/1111	0	0	0	0	0	0	0	0	1	0	0	0
1133/3355/1122	166	0	0	157	0	0	0	0	0	5	0	4	0		1133/3355/1122	0	0	0.945783	0	0	0	0	0	0.0301205	0	0.0240964	0
1133/3355/2233	9	0	0	7	0	0	0	0	0	0	0	2	0		1133/3355/2233	0	0	0.777778	0	0	0	0	0	0	0	0.222222	0
1133/5555/2233	1	0	0	1	0	0	0	0	0	0	0	0	0		1133/5555/2233	0	0	1	0	0	0	0	0	0	0	0	0
1144/1122/1122	4	0	0	0	0	0	4	0	0	0	0	0	0		1144/1122/1122	0	0	0	0	0	1	0	0	0	0	0	0
1144/1122/2233	3	0	0	0	0	0	0	0	3	0	0	0	0		1144/1122/2233	0	0	0	0	0	0	0	1	0	0	0	0
1144/1155/1111	3	1	0	1	0	0	0	0	0	1	0	0	0		1144/1155/1111	0.333333	0	0.333333	0	0	0	0	0	0.333333	0	0	0
1144/1155/1122	422	134	6	5	0	11	8	3	47	12	1	192	3		1144/1155/1122	0.317536	0.014218	0.0118483	0	0.0260664	0.0189573	0.007109	0.111374	0.028436	0.00236967	0.454976	0.007109
1144/1155/2222	333	162	2	29	18	0	0	0	0	20	19	83	0		1144/1155/2222	0.486486	0.00600601	0.0870871	0.0540541	0	0	0	0	0.0600601	0.0570571	0.249249	0
1144/1155/2233	40	4	4	0	0	2	20	0	4	1	0	5	0		1144/1155/2233	0.1	0.1	0	0	0.05	0.5	0	0.1	0.025	0	0.125	0
1144/2222/1122	2	2	0	0	0	0	0	0	0	0	0	0	0		1144/2222/1122	1	0	0	0	0	0	0	0	0	0	0	0
1144/2233/1122	2	0	0	0	0	2	0	0	0	0	0	0	0		1144/2233/1122	0	0	0	0	1	0	0	0	0	0	0	0
1144/2233/2233	1	0	0	1	0	0	0	0	0	0	0	0	0		1144/2233/2233	0	0	1	0	0	0	0	0	0	0	0	0
1144/3355/1111	3	0	0	0	0	0	0	0	0	3	0	0	0		1144/3355/1111	0	0	0	0	0	0	0	0	1	0	0	0
1144/3355/1122	60	0	0	0	7	8	0	0	35	7	0	3	0		1144/3355/1122	0	0	0	0.116667	0.133333	0	0	0.583333	0.116667	0	0.05	0
1144/3355/2222	3	0	0	0	0	1	0	0	2	0	0	0	0		1144/3355/2222	0	0	0	0	0.333333	0	0	0.666667	0	0	0	0
1144/3355/2233	47	0	0	0	0	0	10	0	18	12	0	7	0		1144/3355/2233	0	0	0	0	0	0.212766	0	0.382979	0.255319	0	0.148936	0
1144/5555/1111	2	2	0	0	0	0	0	0	0	0	0	0	0		1144/5555/1111	1	0	0	0	0	0	0	0	0	0	0	0
1144/5555/1122	3	0	0	0	1	1	1	0	0	0	0	0	0		1144/5555/1122	0	0	0	0.333333	0.333333	0.333333	0	0	0	0	0	0
2222/1111/1111	1	0	0	1	0	0	0	0	0	0	0	0	0		2222/1111/1111	0	0	1	0	0	0	0	0	0	0	0	0
2233/1155/1122	1	0	0	1	0	0	0	0	0	0	0	0	0		2233/1155/1122	0	0	1	0	0	0	0	0	0	0	0	0
2244/1155/1122	27	0	0	0	0	0	1	0	22	4	0	0	0		2244/1155/1122	0	0	0	0	0	0.037037	0	0.814815	0.148148	0	0	0
2244/3355/1122	3	0	0	0	0	0	0	0	1	2	0	0	0		2244/3355/1122	0	0	0	0	0	0	0	0.333333	0.666667	0	0	0
3344/3355/1111	1	0	0	0	0	0	0	0	0	1	0	0	0		3344/3355/1111	0	0	0	0	0	0	0	0	1	0	0	0
3344/3355/1122	1	0	0	0	0	0	0	0	0	1	0	0	0		3344/3355/1122	0	0	0	0	0	0	0	0	1	0	0	0
3344/3355/2233	3	0	0	0	0	0	0	0	0	3	0	0	0		3344/3355/2233	0	0	0	0	0	0	0	0	1	0	0	0
4444/1155/1122	27	27	0	0	0	0	0	0	0	0	0	0	0		4444/1155/1122	1	0	0	0	0	0	0	0	0	0	0	0
4444/1155/2222	33	33	0	0	0	0	0	0	0	0	0	0	0		4444/1155/2222	1	0	0	0	0	0	0	0	0	0	0	0
AAT2+3+GDH2	n	IBE	BRT	M+WE	MED	SCN	EEU	ASIA	CAL	NAM	M+SA	AUS	AFR		AAT2+3+GDH2	IBE	BRT	M+WE	MED	SCN	EEU	ASIA	CAL	NAM	M+SA	AUS	AFR
sum	9945	1121	168	2979	603	735	663	284	1389	187	424	990	402
1111/1111/1111	4	2	0	1	0	0	0	0	0	0	1	0	0		1111/1111/1111	0.5	0	0.25	0	0	0	0	0	0	0.25	0	0
1111/1111/2222	1	0	0	1	0	0	0	0	0	0	0	0	0		1111/1111/2222	0	0	1	0	0	0	0	0	0	0	0	0
1111/1111/2233	1	0	0	1	0	0	0	0	0	0	0	0	0		1111/1111/2233	0	0	1	0	0	0	0	0	0	0	0	0
1111/1122/1111	4	0	0	3	1	0	0	0	0	0	0	0	0		1111/1122/1111	0	0	0.75	0.25	0	0	0	0	0	0	0	0
1111/1122/1122	94	0	0	17	0	1	51	12	9	0	4	0	0		1111/1122/1122	0	0	0.180851	0	0.0106383	0.542553	0.12766	0.0957447	0	0.0425532	0	0
1111/1122/2222	14	1	0	0	1	0	8	1	0	0	3	0	0		1111/1122/2222	0.0714286	0	0	0.0714286	0	0.571429	0.0714286	0	0	0.214286	0	0
1111/1122/2233	18	0	0	3	0	0	10	2	3	0	0	0	0		1111/1122/2233	0	0	0.166667	0	0	0.555556	0.111111	0.166667	0	0	0	0
1111/1155/1111	2	0	0	0	0	0	1	1	0	0	0	0	0		1111/1155/1111	0	0	0	0	0	0.5	0.5	0	0	0	0	0
1111/1155/1122	461	0	5	174	53	23	73	4	82	18	1	28	0		1111/1155/1122	0	0.010846	0.37744	0.114967	0.0498915	0.158351	0.00867679	0.177874	0.0390456	0.0021692	0.0607375	0
1111/1155/2222	71	6	1	3	41	2	15	0	0	0	1	2	0		1111/1155/2222	0.084507	0.0140845	0.0422535	0.577465	0.028169	0.211268	0	0	0	0.0140845	0.028169	0
1111/1155/2233	94	0	1	49	7	2	20	0	13	2	0	0	0		1111/1155/2233	0	0.0106383	0.521277	0.0744681	0.0212766	0.212766	0	0.138298	0.0212766	0	0	0
1111/1166/2222	19	0	0	0	0	0	19	0	0	0	0	0	0		1111/1166/2222	0	0	0	0	0	1	0	0	0	0	0	0
1111/2222/1111	14	0	0	0	0	0	14	0	0	0	0	0	0		1111/2222/1111	0	0	0	0	0	1	0	0	0	0	0	0
1111/2222/1122	33	0	0	1	0	1	23	6	0	0	0	2	0		1111/2222/1122	0	0	0.030303	0	0.030303	0.69697	0.181818	0	0	0	0.0606061	0
1111/2222/2222	1	0	0	0	0	0	1	0	0	0	0	0	0		1111/2222/2222	0	0	0	0	0	1	0	0	0	0	0	0
1111/2222/2233	10	0	0	3	0	0	0	7	0	0	0	0	0		1111/2222/2233	0	0	0.3	0	0	0	0.7	0	0	0	0	0
1111/2233/1122	66	0	0	30	0	10	22	3	0	0	0	1	0		1111/2233/1122	0	0	0.454545	0	0.151515	0.333333	0.0454545	0	0	0	0.0151515	0
1111/2233/2222	7	0	0	0	0	0	7	0	0	0	0	0	0		1111/2233/2222	0	0	0	0	0	1	0	0	0	0	0	0
1111/2233/2233	104	0	0	104	0	0	0	0	0	0	0	0	0		1111/2233/2233	0	0	1	0	0	0	0	0	0	0	0	0
1111/2255/1122	6	0	0	2	2	0	1	1	0	0	0	0	0		1111/2255/1122	0	0	0.333333	0.333333	0	0.166667	0.166667	0	0	0	0	0
1111/2255/2222	1	0	0	0	0	0	1	0	0	0	0	0	0		1111/2255/2222	0	0	0	0	0	1	0	0	0	0	0	0
1111/2266/1122	1	0	0	1	0	0	0	0	0	0	0	0	0		1111/2266/1122	0	0	1	0	0	0	0	0	0	0	0	0
1111/3333/2233	2	0	0	2	0	0	0	0	0	0	0	0	0		1111/3333/2233	0	0	1	0	0	0	0	0	0	0	0	0
1111/3355/1111	6	0	0	2	0	0	0	0	0	4	0	0	0		1111/3355/1111	0	0	0.333333	0	0	0	0	0	0.666667	0	0	0
1111/3355/1122	461	1	24	237	43	29	23	4	34	34	25	7	0		1111/3355/1122	0.0021692	0.0520607	0.5141	0.0932755	0.0629067	0.0498915	0.00867679	0.0737527	0.0737527	0.0542299	0.0151844	0
1111/3355/2222	18	0	1	2	0	1	11	0	2	0	0	1	0		1111/3355/2222	0	0.0555556	0.111111	0	0.0555556	0.611111	0	0.111111	0	0	0.0555556	0
1111/3355/2233	348	0	1	279	3	4	20	0	13	8	16	4	0		1111/3355/2233	0	0.00287356	0.801724	0.00862069	0.0114943	0.0574713	0	0.0373563	0.0229885	0.045977	0.0114943	0
1111/5555/1111	1	0	0	1	0	0	0	0	0	0	0	0	0		1111/5555/1111	0	0	1	0	0	0	0	0	0	0	0	0
1111/5555/1122	189	0	5	29	1	22	112	7	0	0	0	13	0		1111/5555/1122	0	0.026455	0.153439	0.00529101	0.116402	0.592593	0.037037	0	0	0	0.0687831	0
1111/5555/2222	1	0	0	0	0	1	0	0	0	0	0	0	0		1111/5555/2222	0	0	0	0	1	0	0	0	0	0	0	0
1111/5555/2233	11	0	1	7	0	1	2	0	0	0	0	0	0		1111/5555/2233	0	0.0909091	0.636364	0	0.0909091	0.181818	0	0	0	0	0	0
1111/5577/1122	2	0	0	0	0	0	2	0	0	0	0	0	0		1111/5577/1122	0	0	0	0	0	1	0	0	0	0	0	0
1122/1122/1111	10	0	0	0	0	0	0	10	0	0	0	0	0		1122/1122/1111	0	0	0	0	0	0	1	0	0	0	0	0
1122/1122/1122	45	0	0	0	0	0	0	39	0	0	6	0	0		1122/1122/1122	0	0	0	0	0	0	0.866667	0	0	0.133333	0	0
1122/1155/1122	2	0	0	0	0	0	0	2	0	0	0	0	0		1122/1155/1122	0	0	0	0	0	0	1	0	0	0	0	0
1122/2222/1111	1	0	0	0	0	0	0	1	0	0	0	0	0		1122/2222/1111	0	0	0	0	0	0	1	0	0	0	0	0
1122/3355/1122	1	0	0	0	0	0	1	0	0	0	0	0	0		1122/3355/1122	0	0	0	0	0	1	0	0	0	0	0	0
1144/1111/2233	1	0	0	1	0	0	0	0	0	0	0	0	0		1144/1111/2233	0	0	1	0	0	0	0	0	0	0	0	0
1144/1122/1122	35	0	0	11	7	1	14	2	0	0	0	0	0		1144/1122/1122	0	0	0.314286	0.2	0.0285714	0.4	0.0571429	0	0	0	0	0
1144/1122/2222	17	0	0	1	7	0	8	1	0	0	0	0	0		1144/1122/2222	0	0	0.0588235	0.411765	0	0.470588	0.0588235	0	0	0	0	0
1144/1122/2233	20	1	0	6	1	1	0	8	0	0	0	3	0		1144/1122/2233	0.05	0	0.3	0.05	0.05	0	0.4	0	0	0	0.15	0
1144/1144/2222	2	0	0	0	2	0	0	0	0	0	0	0	0		1144/1144/2222	0	0	0	1	0	0	0	0	0	0	0	0
1144/1155/1111	52	13	0	3	19	0	9	5	0	1	0	2	0		1144/1155/1111	0.25	0	0.0576923	0.365385	0	0.173077	0.0961538	0	0.0192308	0	0.0384615	0
1144/1155/1122	1371	480	23	165	38	8	73	21	33	5	9	378	138	0.1	1144/1155/1122	0.350109	0.0167761	0.12035	0.027717	0.00583516	0.0532458	0.0153173	0.02407	0.00364697	0.00656455	0.275711	0.100656
1144/1155/1133	5	0	0	0	0	0	0	5	0	0	0	0	0		1144/1155/1133	0	0	0	0	0	0	1	0	0	0	0	0
1144/1155/2222	2834	492	21	119	117	0	32	4	1080	69	246	390	264	0.1	1144/1155/2222	0.173606	0.00741002	0.0419901	0.0412844	0	0.0112915	0.00141143	0.381087	0.0243472	0.0868031	0.137615	0.0931546
1144/1155/2233	370	12	6	240	32	3	22	2	8	5	7	33	0		1144/1155/2233	0.0324324	0.0162162	0.648649	0.0864865	0.00810811	0.0594595	0.00540541	0.0216216	0.0135135	0.0189189	0.0891892	0
1144/1155/3333	48	0	0	1	46	0	0	1	0	0	0	0	0		1144/1155/3333	0	0	0.0208333	0.958333	0	0	0.0208333	0	0	0	0	0
1144/1177/2233	1	0	0	1	0	0	0	0	0	0	0	0	0		1144/1177/2233	0	0	1	0	0	0	0	0	0	0	0	0
1144/2222/1122	48	7	0	7	0	17	3	14	0	0	0	0	0		1144/2222/1122	0.145833	0	0.145833	0	0.354167	0.0625	0.291667	0	0	0	0	0
1144/2222/2222	1	0	0	0	0	1	0	0	0	0	0	0	0		1144/2222/2222	0	0	0	0	1	0	0	0	0	0	0	0
1144/2222/2233	6	2	0	3	0	0	0	0	0	0	0	1	0		1144/2222/2233	0.333333	0	0.5	0	0	0	0	0	0	0	0.166667	0
1144/2233/1111	2	0	0	2	0	0	0	0	0	0	0	0	0		1144/2233/1111	0	0	1	0	0	0	0	0	0	0	0	0
1144/2233/1122	460	3	1	413	11	6	16	6	1	0	0	3	0		1144/2233/1122	0.00652174	0.00217391	0.897826	0.023913	0.0130435	0.0347826	0.0130435	0.00217391	0	0	0.00652174	0
1144/2233/2222	4	2	0	1	0	0	1	0	0	0	0	0	0		1144/2233/2222	0.5	0	0.25	0	0	0.25	0	0	0	0	0	0
1144/2233/2233	195	4	2	184	2	0	1	0	0	0	0	2	0		1144/2233/2233	0.0205128	0.0102564	0.94359	0.0102564	0	0.00512821	0	0	0	0	0.0102564	0
1144/2255/1122	12	0	0	5	1	3	3	0	0	0	0	0	0		1144/2255/1122	0	0	0.416667	0.0833333	0.25	0.25	0	0	0	0	0	0
1144/2255/2222	6	4	0	0	0	0	1	0	1	0	0	0	0		1144/2255/2222	0.666667	0	0	0	0	0.166667	0	0.166667	0	0	0	0
1144/2255/2233	1	0	0	1	0	0	0	0	0	0	0	0	0		1144/2255/2233	0	0	1	0	0	0	0	0	0	0	0	0
1144/2277/2233	3	0	0	0	0	0	0	3	0	0	0	0	0		1144/2277/2233	0	0	0	0	0	0	1	0	0	0	0	0
1144/3333/1122	1	0	0	1	0	0	0	0	0	0	0	0	0		1144/3333/1122	0	0	1	0	0	0	0	0	0	0	0	0
1144/3355/1111	27	0	0	4	0	0	0	22	0	1	0	0	0		1144/3355/1111	0	0	0.148148	0	0	0	0.814815	0	0.037037	0	0	0
1144/3355/1122	1038	10	44	543	92	129	10	14	96	13	34	53	0	0.1	1144/3355/1122	0.00963391	0.0423892	0.523121	0.088632	0.124277	0.00963391	0.0134875	0.0924855	0.0125241	0.0327553	0.0510597	0
1144/3355/1133	1	0	0	0	0	0	0	1	0	0	0	0	0		1144/3355/1133	0	0	0	0	0	0	1	0	0	0	0	0
1144/3355/2222	11	1	0	2	2	1	1	0	3	0	1	0	0		1144/3355/2222	0.0909091	0	0.181818	0.181818	0.0909091	0.0909091	0	0.272727	0	0.0909091	0	0
1144/3355/2233	383	2	23	194	34	15	0	1	11	25	24	54	0		1144/3355/2233	0.00522193	0.0600522	0.506527	0.0887728	0.0391645	0	0.00261097	0.0287206	0.0652742	0.0626632	0.140992	0
1144/3355/3333	5	0	4	0	1	0	0	0	0	0	0	0	0		1144/3355/3333	0	0.8	0	0.2	0	0	0	0	0	0	0	0
1144/5555/1111	2	2	0	0	0	0	0	0	0	0	0	0	0		1144/5555/1111	1	0	0	0	0	0	0	0	0	0	0	0
1144/5555/1122	380	1	4	46	9	225	17	47	0	2	19	10	0		1144/5555/1122	0.00263158	0.0105263	0.121053	0.0236842	0.592105	0.0447368	0.123684	0	0.00526316	0.05	0.0263158	0
1144/5555/2222	20	1	0	3	9	1	0	0	0	0	3	3	0		1144/5555/2222	0.05	0	0.15	0.45	0.05	0	0	0	0	0.15	0.15	0
1144/5555/2233	279	1	1	62	0	190	1	0	0	0	24	0	0		1144/5555/2233	0.00358423	0.00358423	0.222222	0	0.681004	0.00358423	0	0	0	0.0860215	0	0
1144/5588/1122	71	71	0	0	0	0	0	0	0	0	0	0	0		1144/5588/1122	1	0	0	0	0	0	0	0	0	0	0	0
1177/1122/1122	2	0	0	0	0	0	2	0	0	0	0	0	0		1177/1122/1122	0	0	0	0	0	1	0	0	0	0	0	0
1177/1155/1122	1	0	0	0	0	0	1	0	0	0	0	0	0		1177/1155/1122	0	0	0	0	0	1	0	0	0	0	0	0
1188/1155/1122	3	0	0	0	0	0	3	0	0	0	0	0	0		1188/1155/1122	0	0	0	0	0	1	0	0	0	0	0	0
1188/2233/1122	1	0	0	1	0	0	0	0	0	0	0	0	0		1188/2233/1122	0	0	1	0	0	0	0	0	0	0	0	0
1188/3355/1122	1	0	0	1	0	0	0	0	0	0	0	0	0		1188/3355/1122	0	0	1	0	0	0	0	0	0	0	0	0
1188/3355/2233	2	0	0	2	0	0	0	0	0	0	0	0	0		1188/3355/2233	0	0	1	0	0	0	0	0	0	0	0	0
2222/1111/1111	1	0	0	1	0	0	0	0	0	0	0	0	0		2222/1111/1111	0	0	1	0	0	0	0	0	0	0	0	0
2222/2222/1111	2	0	0	0	0	0	0	2	0	0	0	0	0		2222/2222/1111	0	0	0	0	0	0	1	0	0	0	0	0
2222/2233/1111	1	0	0	0	0	0	0	1	0	0	0	0	0		2222/2233/1111	0	0	0	0	0	0	1	0	0	0	0	0
2244/1122/1111	1	0	0	0	0	0	0	1	0	0	0	0	0		2244/1122/1111	0	0	0	0	0	0	1	0	0	0	0	0
2244/1122/1122	2	0	0	0	0	0	0	2	0	0	0	0	0		2244/1122/1122	0	0	0	0	0	0	1	0	0	0	0	0
2244/1122/2233	1	0	0	0	0	0	0	1	0	0	0	0	0		2244/1122/2233	0	0	0	0	0	0	1	0	0	0	0	0
2244/1155/1122	21	0	0	0	9	11	0	1	0	0	0	0	0		2244/1155/1122	0	0	0	0.428571	0.52381	0	0.047619	0	0	0	0	0
2244/1155/2222	8	0	0	0	8	0	0	0	0	0	0	0	0		2244/1155/2222	0	0	0	1	0	0	0	0	0	0	0	0
2244/1155/2233	26	0	0	0	4	22	0	0	0	0	0	0	0		2244/1155/2233	0	0	0	0.153846	0.846154	0	0	0	0	0	0	0
2244/2255/1122	1	0	0	0	0	0	0	1	0	0	0	0	0		2244/2255/1122	0	0	0	0	0	0	1	0	0	0	0	0
2244/3355/1111	1	0	0	0	0	0	0	1	0	0	0	0	0		2244/3355/1111	0	0	0	0	0	0	1	0	0	0	0	0
2244/3355/1122	14	0	0	1	0	1	0	12	0	0	0	0	0		2244/3355/1122	0	0	0.0714286	0	0.0714286	0	0.857143	0	0	0	0	0
2244/3355/2233	3	0	0	0	0	3	0	0	0	0	0	0	0		2244/3355/2233	0	0	0	0	1	0	0	0	0	0	0	0
3344/3355/1122	1	0	0	1	0	0	0	0	0	0	0	0	0		3344/3355/1122	0	0	1	0	0	0	0	0	0	0	0	0
4444/1155/1122	1	1	0	0	0	0	0	0	0	0	0	0	0		4444/1155/1122	1	0	0	0	0	0	0	0	0	0	0	0
4444/1155/2222	1	1	0	0	0	0	0	0	0	0	0	0	0		4444/1155/2222	1	0	0	0	0	0	0	0	0	0	0	0
4444/2233/2233	1	0	0	1	0	0	0	0	0	0	0	0	0		4444/2233/2233	0	0	1	0	0	0	0	0	0	0	0	0
4477/1155/1122	1	0	0	0	0	0	0	1	0	0	0	0	0		4477/1155/1122	0	0	0	0	0	0	1	0	0	0	0	0
4477/1155/2233	2	0	0	0	0	0	0	2	0	0	0	0	0		4477/1155/2233	0	0	0	0	0	0	1	0	0	0	0	0
4477/3355/1122	1	0	0	0	0	0	0	1	0	0	0	0	0		4477/3355/1122	0	0	0	0	0	0	1	0	0	0	0	0
4499/1155/1122	5	0	0	0	0	0	5	0	0	0	0	0	0		4499/1155/1122	0	0	0	0	0	1	0	0	0	0	0	0
4499/1155/2233	1	0	0	0	0	0	1	0	0	0	0	0	0		4499/1155/2233	0	0	0	0	0	1	0	0	0	0	0	0
4499/3355/1122	2	0	0	0	0	0	2	0	0	0	0	0	0		4499/3355/1122	0	0	0	0	0	1	0	0	0	0	0	0
7777/2222/1122	1	0	0	0	0	0	0	1	0	0	0	0	0		7777/2222/1122	0	0	0	0	0	0	1	0	0	0	0	0
AAT1+2+3+GDH2	n	IBE	BRT	M+WE	MED	SCN	EEU	ASIA	CAL	NAM	M+SA	AUS	AFR		AAT1+2+3+GDH2	IBE	BRT	M+WE	MED	SCN	EEU	ASIA	CAL	NAM	M+SA	AUS	AFR
sum	9858	1115	168	2977	603	735	662	243	1369	180	418	986	402
1111/1111/1111/2222	1	0	0	1	0	0	0	0	0	0	0	0	0		1111/1111/1111/2222	0	0	1	0	0	0	0	0	0	0	0	0
1111/1111/1111/2233	1	0	0	1	0	0	0	0	0	0	0	0	0		1111/1111/1111/2233	0	0	1	0	0	0	0	0	0	0	0	0
1111/1111/1122/1111	4	0	0	3	1	0	0	0	0	0	0	0	0		1111/1111/1122/1111	0	0	0.75	0.25	0	0	0	0	0	0	0	0
1111/1111/1122/1122	81	0	0	12	0	1	43	12	9	0	4	0	0		1111/1111/1122/1122	0	0	0.148148	0	0.0123457	0.530864	0.148148	0.111111	0	0.0493827	0	0
1111/1111/1122/2222	13	1	0	0	0	0	8	1	0	0	3	0	0		1111/1111/1122/2222	0.0769231	0	0	0	0	0.615385	0.0769231	0	0	0.230769	0	0
1111/1111/1122/2233	14	0	0	2	0	0	10	2	0	0	0	0	0		1111/1111/1122/2233	0	0	0.142857	0	0	0.714286	0.142857	0	0	0	0	0
1111/1111/1155/1111	2	0	0	0	0	0	1	1	0	0	0	0	0		1111/1111/1155/1111	0	0	0	0	0	0.5	0.5	0	0	0	0	0
1111/1111/1155/1122	258	0	5	137	4	14	48	3	16	3	1	27	0		1111/1111/1155/1122	0	0.0193798	0.531008	0.0155039	0.0542636	0.186047	0.0116279	0.0620155	0.0116279	0.00387597	0.104651	0
1111/1111/1155/2222	27	5	1	2	0	2	15	0	0	0	1	1	0		1111/1111/1155/2222	0.185185	0.037037	0.0740741	0	0.0740741	0.555556	0	0	0	0.037037	0.037037	0
1111/1111/1155/2233	52	0	1	37	0	2	0	0	11	1	0	0	0		1111/1111/1155/2233	0	0.0192308	0.711538	0	0.0384615	0	0	0.211538	0.0192308	0	0	0
1111/1111/1166/2222	19	0	0	0	0	0	19	0	0	0	0	0	0		1111/1111/1166/2222	0	0	0	0	0	1	0	0	0	0	0	0
1111/1111/2222/1111	14	0	0	0	0	0	14	0	0	0	0	0	0		1111/1111/2222/1111	0	0	0	0	0	1	0	0	0	0	0	0
1111/1111/2222/1122	33	0	0	1	0	1	23	6	0	0	0	2	0		1111/1111/2222/1122	0	0	0.030303	0	0.030303	0.69697	0.181818	0	0	0	0.0606061	0
1111/1111/2222/2222	1	0	0	0	0	0	1	0	0	0	0	0	0		1111/1111/2222/2222	0	0	0	0	0	1	0	0	0	0	0	0
1111/1111/2222/2233	10	0	0	3	0	0	0	7	0	0	0	0	0		1111/1111/2222/2233	0	0	0.3	0	0	0	0.7	0	0	0	0	0
1111/1111/2233/1122	54	0	0	20	0	8	22	3	0	0	0	1	0		1111/1111/2233/1122	0	0	0.37037	0	0.148148	0.407407	0.0555556	0	0	0	0.0185185	0
1111/1111/2233/2222	7	0	0	0	0	0	7	0	0	0	0	0	0		1111/1111/2233/2222	0	0	0	0	0	1	0	0	0	0	0	0
1111/1111/2233/2233	98	0	0	98	0	0	0	0	0	0	0	0	0		1111/1111/2233/2233	0	0	1	0	0	0	0	0	0	0	0	0
1111/1111/2255/1122	6	0	0	2	2	0	1	1	0	0	0	0	0		1111/1111/2255/1122	0	0	0.333333	0.333333	0	0.166667	0.166667	0	0	0	0	0
1111/1111/2255/2222	1	0	0	0	0	0	1	0	0	0	0	0	0		1111/1111/2255/2222	0	0	0	0	0	1	0	0	0	0	0	0
1111/1111/3333/1122	2	0	0	2	0	0	0	0	0	0	0	0	0		1111/1111/3333/1122	0	0	1	0	0	0	0	0	0	0	0	0
1111/1111/3333/2233	1	0	0	1	0	0	0	0	0	0	0	0	0		1111/1111/3333/2233	0	0	1	0	0	0	0	0	0	0	0	0
1111/1111/3355/1111	2	0	0	2	0	0	0	0	0	0	0	0	0		1111/1111/3355/1111	0	0	1	0	0	0	0	0	0	0	0	0
1111/1111/3355/1122	375	1	24	215	37	24	20	4	3	15	25	7	0		1111/1111/3355/1122	0.00266667	0.064	0.573333	0.0986667	0.064	0.0533333	0.0106667	0.008	0.04	0.0666667	0.0186667	0
1111/1111/3355/2222	16	0	1	2	0	1	11	0	0	0	0	1	0		1111/1111/3355/2222	0	0.0625	0.125	0	0.0625	0.6875	0	0	0	0	0.0625	0
1111/1111/3355/2233	314	0	1	272	3	4	10	0	0	4	16	4	0		1111/1111/3355/2233	0	0.00318471	0.866242	0.00955414	0.0127389	0.0318471	0	0	0.0127389	0.0509554	0.0127389	0
1111/1111/5555/1111	1	0	0	1	0	0	0	0	0	0	0	0	0		1111/1111/5555/1111	0	0	1	0	0	0	0	0	0	0	0	0
1111/1111/5555/1122	185	0	5	29	0	21	110	7	0	0	0	13	0		1111/1111/5555/1122	0	0.027027	0.156757	0	0.113514	0.594595	0.0378378	0	0	0	0.0702703	0
1111/1111/5555/2222	1	0	0	0	0	1	0	0	0	0	0	0	0		1111/1111/5555/2222	0	0	0	0	1	0	0	0	0	0	0	0
1111/1111/5555/2233	11	0	1	7	0	1	2	0	0	0	0	0	0		1111/1111/5555/2233	0	0.0909091	0.636364	0	0.0909091	0.181818	0	0	0	0	0	0
1111/1111/5577/1122	2	0	0	0	0	0	2	0	0	0	0	0	0		1111/1111/5577/1122	0	0	0	0	0	1	0	0	0	0	0	0
1111/1122/1122/1111	10	0	0	0	0	0	0	10	0	0	0	0	0		1111/1122/1122/1111	0	0	0	0	0	0	1	0	0	0	0	0
1111/1122/1155/1122	2	0	0	0	0	0	0	2	0	0	0	0	0		1111/1122/1155/1122	0	0	0	0	0	0	1	0	0	0	0	0
1111/1122/2222/1111	1	0	0	0	0	0	0	1	0	0	0	0	0		1111/1122/2222/1111	0	0	0	0	0	0	1	0	0	0	0	0
1111/1122/3355/1122	1	0	0	0	0	0	1	0	0	0	0	0	0		1111/1122/3355/1122	0	0	0	0	0	1	0	0	0	0	0	0
1111/1144/1111/2233	1	0	0	1	0	0	0	0	0	0	0	0	0		1111/1144/1111/2233	0	0	1	0	0	0	0	0	0	0	0	0
1111/1144/1122/1122	35	0	0	11	7	1	14	2	0	0	0	0	0		1111/1144/1122/1122	0	0	0.314286	0.2	0.0285714	0.4	0.0571429	0	0	0	0	0
1111/1144/1122/2222	16	0	0	1	7	0	7	1	0	0	0	0	0		1111/1144/1122/2222	0	0	0.0625	0.4375	0	0.4375	0.0625	0	0	0	0	0
1111/1144/1122/2233	19	1	0	5	1	1	0	8	0	0	0	3	0		1111/1144/1122/2233	0.0526316	0	0.263158	0.0526316	0.0526316	0	0.421053	0	0	0	0.157895	0
1111/1144/1144/2222	2	0	0	0	2	0	0	0	0	0	0	0	0		1111/1144/1144/2222	0	0	0	1	0	0	0	0	0	0	0	0
1111/1144/1155/1111	48	12	0	2	19	0	9	5	0	0	0	1	0		1111/1144/1155/1111	0.25	0	0.0416667	0.395833	0	0.1875	0.104167	0	0	0	0.0208333	0
1111/1144/1155/1122	923	312	17	112	38	6	64	16	28	2	8	185	135		1111/1144/1155/1122	0.338028	0.0184182	0.121343	0.0411701	0.00650054	0.0693391	0.0173348	0.0303359	0.00216685	0.00866739	0.200433	0.146262
1111/1144/1155/1133	5	0	0	0	0	0	0	5	0	0	0	0	0		1111/1144/1155/1133	0	0	0	0	0	0	1	0	0	0	0	0
1111/1144/1155/2222	2468	298	19	90	99	0	32	4	1080	49	227	306	264	0.1	1111/1144/1155/2222	0.120746	0.00769854	0.0364668	0.0401135	0	0.012966	0.00162075	0.437601	0.0198541	0.0919773	0.123987	0.106969
1111/1144/1155/2233	348	8	2	237	32	1	22	2	5	4	7	28	0		1111/1144/1155/2233	0.0229885	0.00574713	0.681034	0.091954	0.00287356	0.0632184	0.00574713	0.0143678	0.0114943	0.0201149	0.0804598	0
1111/1144/1155/3333	48	0	0	1	46	0	0	1	0	0	0	0	0		1111/1144/1155/3333	0	0	0.0208333	0.958333	0	0	0.0208333	0	0	0	0	0
1111/1144/1177/2233	1	0	0	1	0	0	0	0	0	0	0	0	0		1111/1144/1177/2233	0	0	1	0	0	0	0	0	0	0	0	0
1111/1144/2222/1122	38	5	0	5	0	11	3	14	0	0	0	0	0		1111/1144/2222/1122	0.131579	0	0.131579	0	0.289474	0.0789474	0.368421	0	0	0	0	0
1111/1144/2222/2222	1	0	0	0	0	1	0	0	0	0	0	0	0		1111/1144/2222/2222	0	0	0	0	1	0	0	0	0	0	0	0
1111/1144/2222/2233	6	2	0	3	0	0	0	0	0	0	0	1	0		1111/1144/2222/2233	0.333333	0	0.5	0	0	0	0	0	0	0	0.166667	0
1111/1144/2233/1111	2	0	0	2	0	0	0	0	0	0	0	0	0		1111/1144/2233/1111	0	0	1	0	0	0	0	0	0	0	0	0
1111/1144/2233/1122	457	3	1	410	11	6	16	6	1	0	0	3	0		1111/1144/2233/1122	0.00656455	0.00218818	0.897155	0.02407	0.0131291	0.0350109	0.0131291	0.00218818	0	0	0.00656455	0
1111/1144/2233/2222	4	2	0	1	0	0	1	0	0	0	0	0	0		1111/1144/2233/2222	0.5	0	0.25	0	0	0.25	0	0	0	0	0	0
1111/1144/2233/2233	193	4	1	183	2	0	1	0	0	0	0	2	0		1111/1144/2233/2233	0.0207254	0.00518135	0.948187	0.0103627	0	0.00518135	0	0	0	0	0.0103627	0
1111/1144/2255/1122	10	0	0	3	1	3	3	0	0	0	0	0	0		1111/1144/2255/1122	0	0	0.3	0.1	0.3	0.3	0	0	0	0	0	0
1111/1144/2255/2222	6	4	0	0	0	0	1	0	1	0	0	0	0		1111/1144/2255/2222	0.666667	0	0	0	0	0.166667	0	0.166667	0	0	0	0
1111/1144/2255/2233	1	0	0	1	0	0	0	0	0	0	0	0	0		1111/1144/2255/2233	0	0	1	0	0	0	0	0	0	0	0	0
1111/1144/2277/2233	3	0	0	0	0	0	0	3	0	0	0	0	0		1111/1144/2277/2233	0	0	0	0	0	0	1	0	0	0	0	0
1111/1144/3355/1111	26	0	0	4	0	0	0	22	0	0	0	0	0		1111/1144/3355/1111	0	0	0.153846	0	0	0	0.846154	0	0	0	0	0
1111/1144/3355/1122	852	9	44	397	90	126	9	14	77	6	34	46	0		1111/1144/3355/1122	0.0105634	0.0516432	0.465962	0.105634	0.147887	0.0105634	0.0164319	0.0903756	0.00704225	0.0399061	0.0539906	0
1111/1144/3355/1133	1	0	0	0	0	0	0	1	0	0	0	0	0		1111/1144/3355/1133	0	0	0	0	0	0	1	0	0	0	0	0
1111/1144/3355/2222	10	1	0	2	2	0	1	0	3	0	1	0	0		1111/1144/3355/2222	0.1	0	0.2	0.2	0	0.1	0	0.3	0	0.1	0	0
1111/1144/3355/2233	336	2	23	176	34	15	0	1	6	10	24	45	0		1111/1144/3355/2233	0.00595238	0.0684524	0.52381	0.10119	0.0446429	0	0.00297619	0.0178571	0.0297619	0.0714286	0.133929	0
1111/1144/3355/3333	5	0	4	0	1	0	0	0	0	0	0	0	0		1111/1144/3355/3333	0	0.8	0	0.2	0	0	0	0	0	0	0	0
1111/1144/5555/1122	370	1	4	46	9	220	13	47	0	1	19	10	0		1111/1144/5555/1122	0.0027027	0.0108108	0.124324	0.0243243	0.594595	0.0351351	0.127027	0	0.0027027	0.0513514	0.027027	0
1111/1144/5555/2222	20	1	0	3	9	1	0	0	0	0	3	3	0		1111/1144/5555/2222	0.05	0	0.15	0.45	0.05	0	0	0	0	0.15	0.15	0
1111/1144/5555/2233	273	1	1	58	0	189	0	0	0	0	24	0	0		1111/1144/5555/2233	0.003663	0.003663	0.212454	0	0.692308	0	0	0	0	0.0879121	0	0
1111/1144/5588/1122	71	71	0	0	0	0	0	0	0	0	0	0	0		1111/1144/5588/1122	1	0	0	0	0	0	0	0	0	0	0	0
1111/1177/1122/1122	2	0	0	0	0	0	2	0	0	0	0	0	0		1111/1177/1122/1122	0	0	0	0	0	1	0	0	0	0	0	0
1111/1177/1155/1122	1	0	0	0	0	0	1	0	0	0	0	0	0		1111/1177/1155/1122	0	0	0	0	0	1	0	0	0	0	0	0
1111/1188/1155/1122	3	0	0	0	0	0	3	0	0	0	0	0	0		1111/1188/1155/1122	0	0	0	0	0	1	0	0	0	0	0	0
1111/1188/2233/1122	1	0	0	1	0	0	0	0	0	0	0	0	0		1111/1188/2233/1122	0	0	1	0	0	0	0	0	0	0	0	0
1111/2222/1111/1111	1	0	0	1	0	0	0	0	0	0	0	0	0		1111/2222/1111/1111	0	0	1	0	0	0	0	0	0	0	0	0
1111/2222/2222/1111	2	0	0	0	0	0	0	2	0	0	0	0	0		1111/2222/2222/1111	0	0	0	0	0	0	1	0	0	0	0	0
1111/2222/2233/1111	1	0	0	0	0	0	0	1	0	0	0	0	0		1111/2222/2233/1111	0	0	0	0	0	0	1	0	0	0	0	0
1111/2244/1122/1111	1	0	0	0	0	0	0	1	0	0	0	0	0		1111/2244/1122/1111	0	0	0	0	0	0	1	0	0	0	0	0
1111/2244/1122/1122	2	0	0	0	0	0	0	2	0	0	0	0	0		1111/2244/1122/1122	0	0	0	0	0	0	1	0	0	0	0	0
1111/2244/1122/2233	1	0	0	0	0	0	0	1	0	0	0	0	0		1111/2244/1122/2233	0	0	0	0	0	0	1	0	0	0	0	0
1111/2244/1155/1122	21	0	0	0	9	11	0	1	0	0	0	0	0		1111/2244/1155/1122	0	0	0	0.428571	0.52381	0	0.047619	0	0	0	0	0
1111/2244/1155/2222	8	0	0	0	8	0	0	0	0	0	0	0	0		1111/2244/1155/2222	0	0	0	1	0	0	0	0	0	0	0	0
1111/2244/1155/2233	26	0	0	0	4	22	0	0	0	0	0	0	0		1111/2244/1155/2233	0	0	0	0.153846	0.846154	0	0	0	0	0	0	0
1111/2244/2255/1122	1	0	0	0	0	0	0	1	0	0	0	0	0		1111/2244/2255/1122	0	0	0	0	0	0	1	0	0	0	0	0
1111/2244/3355/1111	1	0	0	0	0	0	0	1	0	0	0	0	0		1111/2244/3355/1111	0	0	0	0	0	0	1	0	0	0	0	0
1111/2244/3355/1122	14	0	0	1	0	1	0	12	0	0	0	0	0		1111/2244/3355/1122	0	0	0.0714286	0	0.0714286	0	0.857143	0	0	0	0	0
1111/2244/3355/2233	3	0	0	0	0	3	0	0	0	0	0	0	0		1111/2244/3355/2233	0	0	0	0	1	0	0	0	0	0	0	0
1111/3344/3355/1122	1	0	0	1	0	0	0	0	0	0	0	0	0		1111/3344/3355/1122	0	0	1	0	0	0	0	0	0	0	0	0
1111/4444/1155/1122	1	1	0	0	0	0	0	0	0	0	0	0	0		1111/4444/1155/1122	1	0	0	0	0	0	0	0	0	0	0	0
1111/4444/1155/2222	1	1	0	0	0	0	0	0	0	0	0	0	0		1111/4444/1155/2222	1	0	0	0	0	0	0	0	0	0	0	0
1111/4444/2233/2233	1	0	0	1	0	0	0	0	0	0	0	0	0		1111/4444/2233/2233	0	0	1	0	0	0	0	0	0	0	0	0
1111/4477/1155/1122	1	0	0	0	0	0	0	1	0	0	0	0	0		1111/4477/1155/1122	0	0	0	0	0	0	1	0	0	0	0	0
1111/4477/1155/2233	2	0	0	0	0	0	0	2	0	0	0	0	0		1111/4477/1155/2233	0	0	0	0	0	0	1	0	0	0	0	0
1111/4499/1155/1122	5	0	0	0	0	0	5	0	0	0	0	0	0		1111/4499/1155/1122	0	0	0	0	0	1	0	0	0	0	0	0
1111/4499/1155/2233	1	0	0	0	0	0	1	0	0	0	0	0	0		1111/4499/1155/2233	0	0	0	0	0	1	0	0	0	0	0	0
1111/4499/3355/1122	2	0	0	0	0	0	2	0	0	0	0	0	0		1111/4499/3355/1122	0	0	0	0	0	1	0	0	0	0	0	0
1122/1111/1111/1111	3	2	0	0	0	0	0	0	0	0	1	0	0		1122/1111/1111/1111	0.666667	0	0	0	0	0	0	0	0	0.333333	0	0
1122/1111/1122/1122	4	0	0	1	0	0	3	0	0	0	0	0	0		1122/1111/1122/1122	0	0	0.25	0	0	0.75	0	0	0	0	0	0
1122/1111/1122/2222	1	0	0	0	1	0	0	0	0	0	0	0	0		1122/1111/1122/2222	0	0	0	1	0	0	0	0	0	0	0	0
1122/1111/1155/1122	87	0	0	20	49	0	17	1	0	0	0	0	0		1122/1111/1155/1122	0	0	0.229885	0.563218	0	0.195402	0.0114943	0	0	0	0	0
1122/1111/1155/2222	42	0	0	1	41	0	0	0	0	0	0	0	0		1122/1111/1155/2222	0	0	0.0238095	0.97619	0	0	0	0	0	0	0	0
1122/1111/1155/2233	18	0	0	10	7	0	0	0	0	1	0	0	0		1122/1111/1155/2233	0	0	0.555556	0.388889	0	0	0	0	0.0555556	0	0	0
1122/1111/2233/1122	2	0	0	2	0	0	0	0	0	0	0	0	0		1122/1111/2233/1122	0	0	1	0	0	0	0	0	0	0	0	0
1122/1111/2266/1122	1	0	0	1	0	0	0	0	0	0	0	0	0		1122/1111/2266/1122	0	0	1	0	0	0	0	0	0	0	0	0
1122/1111/3333/2233	1	0	0	1	0	0	0	0	0	0	0	0	0		1122/1111/3333/2233	0	0	1	0	0	0	0	0	0	0	0	0
1122/1111/3355/1122	15	0	0	4	1	0	3	0	1	6	0	0	0		1122/1111/3355/1122	0	0	0.266667	0.0666667	0	0.2	0	0.0666667	0.4	0	0	0
1122/1111/3355/2233	2	0	0	2	0	0	0	0	0	0	0	0	0		1122/1111/3355/2233	0	0	1	0	0	0	0	0	0	0	0	0
1122/1111/5555/1122	3	0	0	0	0	1	2	0	0	0	0	0	0		1122/1111/5555/1122	0	0	0	0	0.333333	0.666667	0	0	0	0	0	0
1122/1144/1122/2222	1	0	0	0	0	0	1	0	0	0	0	0	0		1122/1144/1122/2222	0	0	0	0	0	1	0	0	0	0	0	0
1122/1144/1155/1122	52	1	0	39	0	0	8	2	0	2	0	0	0		1122/1144/1155/1122	0.0192308	0	0.75	0	0	0.153846	0.0384615	0	0.0384615	0	0	0
1122/1144/1155/2233	1	0	0	1	0	0	0	0	0	0	0	0	0		1122/1144/1155/2233	0	0	1	0	0	0	0	0	0	0	0	0
1122/1144/2222/1122	8	0	0	2	0	6	0	0	0	0	0	0	0		1122/1144/2222/1122	0	0	0.25	0	0.75	0	0	0	0	0	0	0
1122/1144/2233/1122	3	0	0	3	0	0	0	0	0	0	0	0	0		1122/1144/2233/1122	0	0	1	0	0	0	0	0	0	0	0	0
1122/1144/2255/1122	2	0	0	2	0	0	0	0	0	0	0	0	0		1122/1144/2255/1122	0	0	1	0	0	0	0	0	0	0	0	0
1122/1144/3333/1122	1	0	0	1	0	0	0	0	0	0	0	0	0		1122/1144/3333/1122	0	0	1	0	0	0	0	0	0	0	0	0
1122/1144/3355/1122	13	1	0	8	0	0	1	0	2	1	0	0	0		1122/1144/3355/1122	0.0769231	0	0.615385	0	0	0.0769231	0	0.153846	0.0769231	0	0	0
1122/1144/3355/2233	19	0	0	18	0	0	0	0	0	1	0	0	0		1122/1144/3355/2233	0	0	0.947368	0	0	0	0	0	0.0526316	0	0	0
1122/1144/5555/1122	8	0	0	0	0	4	3	0	0	1	0	0	0		1122/1144/5555/1122	0	0	0	0	0.5	0.375	0	0	0.125	0	0	0
1122/1144/5555/2233	5	0	0	3	0	1	1	0	0	0	0	0	0		1122/1144/5555/2233	0	0	0.6	0	0.2	0.2	0	0	0	0	0	0
1133/1111/1122/1122	4	0	0	4	0	0	0	0	0	0	0	0	0		1133/1111/1122/1122	0	0	1	0	0	0	0	0	0	0	0	0
1133/1111/1122/2233	1	0	0	1	0	0	0	0	0	0	0	0	0		1133/1111/1122/2233	0	0	1	0	0	0	0	0	0	0	0	0
1133/1111/1155/1122	17	0	0	17	0	0	0	0	0	0	0	0	0		1133/1111/1155/1122	0	0	1	0	0	0	0	0	0	0	0	0
1133/1111/1155/2222	1	0	0	0	0	0	0	0	0	0	0	1	0		1133/1111/1155/2222	0	0	0	0	0	0	0	0	0	0	1	0
1133/1111/1155/2233	2	0	0	2	0	0	0	0	0	0	0	0	0		1133/1111/1155/2233	0	0	1	0	0	0	0	0	0	0	0	0
1133/1111/2233/1122	8	0	0	8	0	0	0	0	0	0	0	0	0		1133/1111/2233/1122	0	0	1	0	0	0	0	0	0	0	0	0
1133/1111/2233/2233	6	0	0	6	0	0	0	0	0	0	0	0	0		1133/1111/2233/2233	0	0	1	0	0	0	0	0	0	0	0	0
1133/1111/3355/1111	1	0	0	0	0	0	0	0	0	1	0	0	0		1133/1111/3355/1111	0	0	0	0	0	0	0	0	1	0	0	0
1133/1111/3355/1122	23	0	0	18	0	0	0	0	0	5	0	0	0		1133/1111/3355/1122	0	0	0.782609	0	0	0	0	0	0.217391	0	0	0
1133/1111/3355/2233	5	0	0	5	0	0	0	0	0	0	0	0	0		1133/1111/3355/2233	0	0	1	0	0	0	0	0	0	0	0	0
1133/1144/1122/2233	1	0	0	1	0	0	0	0	0	0	0	0	0		1133/1144/1122/2233	0	0	1	0	0	0	0	0	0	0	0	0
1133/1144/1155/1122	5	0	0	5	0	0	0	0	0	0	0	0	0		1133/1144/1155/1122	0	0	1	0	0	0	0	0	0	0	0	0
1133/1144/1155/2233	2	0	0	2	0	0	0	0	0	0	0	0	0		1133/1144/1155/2233	0	0	1	0	0	0	0	0	0	0	0	0
1133/1144/2233/2233	1	0	1	0	0	0	0	0	0	0	0	0	0		1133/1144/2233/2233	0	1	0	0	0	0	0	0	0	0	0	0
1133/1144/3355/1122	141	0	0	137	0	0	0	0	0	0	0	4	0		1133/1144/3355/1122	0	0	0.971631	0	0	0	0	0	0	0	0.0283688	0
1133/1144/3355/2233	2	0	0	0	0	0	0	0	0	0	0	2	0		1133/1144/3355/2233	0	0	0	0	0	0	0	0	0	0	1	0
1133/1144/5555/2233	1	0	0	1	0	0	0	0	0	0	0	0	0		1133/1144/5555/2233	0	0	1	0	0	0	0	0	0	0	0	0
1133/1188/3355/1122	1	0	0	1	0	0	0	0	0	0	0	0	0		1133/1188/3355/1122	0	0	1	0	0	0	0	0	0	0	0	0
1133/1188/3355/2233	2	0	0	2	0	0	0	0	0	0	0	0	0		1133/1188/3355/2233	0	0	1	0	0	0	0	0	0	0	0	0
1144/1111/1122/1122	4	0	0	0	0	0	4	0	0	0	0	0	0		1144/1111/1122/1122	0	0	0	0	0	1	0	0	0	0	0	0
1144/1111/1122/2233	3	0	0	0	0	0	0	0	3	0	0	0	0		1144/1111/1122/2233	0	0	0	0	0	0	0	1	0	0	0	0
1144/1111/1155/1122	69	0	0	0	0	9	7	0	40	12	0	1	0		1144/1111/1155/1122	0	0	0	0	0.130435	0.101449	0	0.57971	0.173913	0	0.0144928	0
1144/1111/1155/2222	1	1	0	0	0	0	0	0	0	0	0	0	0		1144/1111/1155/2222	1	0	0	0	0	0	0	0	0	0	0	0
1144/1111/1155/2233	21	0	0	0	0	0	20	0	1	0	0	0	0		1144/1111/1155/2233	0	0	0	0	0	0.952381	0	0.047619	0	0	0	0
1144/1111/2233/1122	2	0	0	0	0	2	0	0	0	0	0	0	0		1144/1111/2233/1122	0	0	0	0	1	0	0	0	0	0	0	0
1144/1111/3355/1111	3	0	0	0	0	0	0	0	0	3	0	0	0		1144/1111/3355/1111	0	0	0	0	0	0	0	0	1	0	0	0
1144/1111/3355/1122	44	0	0	0	5	5	0	0	30	4	0	0	0		1144/1111/3355/1122	0	0	0	0.113636	0.113636	0	0	0.681818	0.0909091	0	0	0
1144/1111/3355/2222	2	0	0	0	0	0	0	0	2	0	0	0	0		1144/1111/3355/2222	0	0	0	0	0	0	0	1	0	0	0	0
1144/1111/3355/2233	27	0	0	0	0	0	10	0	13	4	0	0	0		1144/1111/3355/2233	0	0	0	0	0	0.37037	0	0.481481	0.148148	0	0	0
1144/1111/5555/1122	1	0	0	0	1	0	0	0	0	0	0	0	0		1144/1111/5555/1122	0	0	0	1	0	0	0	0	0	0	0	0
1144/1144/1155/1111	3	1	0	1	0	0	0	0	0	1	0	0	0		1144/1144/1155/1111	0.333333	0	0.333333	0	0	0	0	0	0.333333	0	0	0
1144/1144/1155/1122	348	134	6	5	0	2	1	3	2	0	1	191	3		1144/1144/1155/1122	0.385057	0.0172414	0.0143678	0	0.00574713	0.00287356	0.00862069	0.00574713	0	0.00287356	0.548851	0.00862069
1144/1144/1155/2222	332	161	2	29	18	0	0	0	0	20	19	83	0		1144/1144/1155/2222	0.48494	0.0060241	0.0873494	0.0542169	0	0	0	0	0.060241	0.0572289	0.25	0
1144/1144/1155/2233	19	4	4	0	0	2	0	0	3	1	0	5	0		1144/1144/1155/2233	0.210526	0.210526	0	0	0.105263	0	0	0.157895	0.0526316	0	0.263158	0
1144/1144/2222/1122	2	2	0	0	0	0	0	0	0	0	0	0	0		1144/1144/2222/1122	1	0	0	0	0	0	0	0	0	0	0	0
1144/1144/2233/2233	1	0	0	1	0	0	0	0	0	0	0	0	0		1144/1144/2233/2233	0	0	1	0	0	0	0	0	0	0	0	0
1144/1144/3355/1122	16	0	0	0	2	3	0	0	5	3	0	3	0		1144/1144/3355/1122	0	0	0	0.125	0.1875	0	0	0.3125	0.1875	0	0.1875	0
1144/1144/3355/2222	1	0	0	0	0	1	0	0	0	0	0	0	0		1144/1144/3355/2222	0	0	0	0	1	0	0	0	0	0	0	0
1144/1144/3355/2233	19	0	0	0	0	0	0	0	4	8	0	7	0		1144/1144/3355/2233	0	0	0	0	0	0	0	0.210526	0.421053	0	0.368421	0
1144/1144/5555/1111	2	2	0	0	0	0	0	0	0	0	0	0	0		1144/1144/5555/1111	1	0	0	0	0	0	0	0	0	0	0	0
1144/1144/5555/1122	2	0	0	0	0	1	1	0	0	0	0	0	0		1144/1144/5555/1122	0	0	0	0	0.5	0.5	0	0	0	0	0	0
2222/1111/1111/1111	1	0	0	1	0	0	0	0	0	0	0	0	0		2222/1111/1111/1111	0	0	1	0	0	0	0	0	0	0	0	0
2233/1144/1155/1122	1	0	0	1	0	0	0	0	0	0	0	0	0		2233/1144/1155/1122	0	0	1	0	0	0	0	0	0	0	0	0
2244/1111/1155/1122	25	0	0	0	0	0	1	0	21	3	0	0	0		2244/1111/1155/1122	0	0	0	0	0	0.04	0	0.84	0.12	0	0	0
2244/1111/3355/1122	2	0	0	0	0	0	0	0	0	2	0	0	0		2244/1111/3355/1122	0	0	0	0	0	0	0	0	1	0	0	0
2244/1144/1155/1122	2	0	0	0	0	0	0	0	1	1	0	0	0		2244/1144/1155/1122	0	0	0	0	0	0	0	0.5	0.5	0	0	0
2244/1144/3355/1122	1	0	0	0	0	0	0	0	1	0	0	0	0		2244/1144/3355/1122	0	0	0	0	0	0	0	1	0	0	0	0
3344/1111/3355/1122	1	0	0	0	0	0	0	0	0	1	0	0	0		3344/1111/3355/1122	0	0	0	0	0	0	0	0	1	0	0	0
3344/1144/3355/1111	1	0	0	0	0	0	0	0	0	1	0	0	0		3344/1144/3355/1111	0	0	0	0	0	0	0	0	1	0	0	0
3344/1144/3355/2233	3	0	0	0	0	0	0	0	0	3	0	0	0		3344/1144/3355/2233	0	0	0	0	0	0	0	0	1	0	0	0
4444/1144/1155/1122	27	27	0	0	0	0	0	0	0	0	0	0	0		4444/1144/1155/1122	1	0	0	0	0	0	0	0	0	0	0	0
4444/1144/1155/2222	33	33	0	0	0	0	0	0	0	0	0	0	0		4444/1144/1155/2222	1	0	0	0	0	0	0	0	0	0	0	0
AAT1+LAP3	n	IBE	BRT	M+WE	MED	SCN	EEU	ASIA	CAL	NAM	M+SA	AUS	AFR		AAT1+LAP3	IBE	BRT	M+WE	MED	SCN	EEU	ASIA	CAL	NAM	M+SA	AUS	AFR
sum	13661	1575	801	3723	1308	664	729	474	1790	658	498	1049	392
1111/2222	2757	335	12	84	89	59	185	20	1438	50	239	193	53	0.1	1111/2222	0.121509	0.00435256	0.0304679	0.0322815	0.0214001	0.0671019	0.00725426	0.521581	0.0181357	0.0866884	0.0700036	0.0192238
1111/2244	1	0	0	1	0	0	0	0	0	0	0	0	0		1111/2244	0	0	1	0	0	0	0	0	0	0	0	0
1111/2255	6786	417	560	2733	499	522	447	373	150	292	155	321	317	0.1	1111/2255	0.06145	0.0825228	0.402741	0.0735337	0.0769231	0.0658709	0.0549661	0.0221043	0.0430298	0.0228411	0.0473033	0.0467138
1111/2266	847	230	61	58	141	4	8	68	23	0	17	218	19		1111/2266	0.271547	0.0720189	0.068477	0.16647	0.00472255	0.0094451	0.0802834	0.0271547	0	0.0200708	0.257379	0.0224321
1111/2299	19	4	0	15	0	0	0	0	0	0	0	0	0		1111/2299	0.210526	0	0.789474	0	0	0	0	0	0	0	0	0
1111/4455	7	0	0	1	0	6	0	0	0	0	0	0	0		1111/4455	0	0	0.142857	0	0.857143	0	0	0	0	0	0	0
1111/5555	175	3	0	92	39	12	5	5	0	2	10	7	0		1111/5555	0.0171429	0	0.525714	0.222857	0.0685714	0.0285714	0.0285714	0	0.0114286	0.0571429	0.04	0
1111/5566	3	0	0	0	0	0	0	0	3	0	0	0	0		1111/5566	0	0	0	0	0	0	0	1	0	0	0	0
1111/6666	13	9	0	3	1	0	0	0	0	0	0	0	0		1111/6666	0.692308	0	0.230769	0.0769231	0	0	0	0	0	0	0	0
1122/2222	44	0	0	30	5	1	8	0	0	0	0	0	0		1122/2222	0	0	0.681818	0.113636	0.0227273	0.181818	0	0	0	0	0	0
1122/2244	5	0	0	5	0	0	0	0	0	0	0	0	0		1122/2244	0	0	1	0	0	0	0	0	0	0	0	0
1122/2255	558	2	0	394	65	21	31	3	4	38	0	0	0		1122/2255	0.00358423	0	0.706093	0.116487	0.0376344	0.0555556	0.00537634	0.00716846	0.0681004	0	0	0
1122/2266	44	0	0	0	40	0	1	3	0	0	0	0	0		1122/2266	0	0	0	0.909091	0	0.0227273	0.0681818	0	0	0	0	0
1122/4455	1	0	0	1	0	0	0	0	0	0	0	0	0		1122/4455	0	0	1	0	0	0	0	0	0	0	0	0
1122/5555	4	0	0	4	0	0	0	0	0	0	0	0	0		1122/5555	0	0	1	0	0	0	0	0	0	0	0	0
1133/2222	6	0	0	6	0	0	0	0	0	0	0	0	0		1133/2222	0	0	1	0	0	0	0	0	0	0	0	0
1133/2255	229	0	4	203	0	3	0	1	1	10	0	7	0		1133/2255	0	0.0174672	0.886463	0	0.0131004	0	0.00436681	0.00436681	0.0436681	0	0.0305677	0
1133/2266	2	0	0	1	0	0	0	0	0	0	0	1	0		1133/2266	0	0	0.5	0	0	0	0	0	0	0	0.5	0
1133/2299	2	0	0	2	0	0	0	0	0	0	0	0	0		1133/2299	0	0	1	0	0	0	0	0	0	0	0	0
1133/5555	43	0	0	43	0	0	0	0	0	0	0	0	0		1133/5555	0	0	1	0	0	0	0	0	0	0	0	0
1144/2222	221	116	0	0	43	2	10	1	1	0	14	34	0		1144/2222	0.524887	0	0	0.19457	0.00904977	0.0452489	0.00452489	0.00452489	0	0.0633484	0.153846	0
1144/2255	1025	336	16	22	181	32	33	0	146	172	32	55	0		1144/2255	0.327805	0.0156098	0.0214634	0.176585	0.0312195	0.0321951	0	0.142439	0.167805	0.0312195	0.0536585	0
1144/2266	687	59	148	24	205	0	0	0	0	4	31	213	3		1144/2266	0.0858806	0.215429	0.0349345	0.298399	0	0	0	0	0.00582242	0.0451237	0.310044	0.00436681
1144/4455	1	1	0	0	0	0	0	0	0	0	0	0	0		1144/4455	1	0	0	0	0	0	0	0	0	0	0	0
1144/5555	1	1	0	0	0	0	0	0	0	0	0	0	0		1144/5555	1	0	0	0	0	0	0	0	0	0	0	0
2244/2222	1	0	0	0	0	1	0	0	0	0	0	0	0		2244/2222	0	0	0	0	1	0	0	0	0	0	0	0
2244/2255	102	0	0	0	0	0	0	0	24	78	0	0	0		2244/2255	0	0	0	0	0	0	0	0.235294	0.764706	0	0	0
2244/2266	1	0	0	0	0	0	1	0	0	0	0	0	0		2244/2266	0	0	0	0	0	1	0	0	0	0	0	0
3333/2222	1	0	0	1	0	0	0	0	0	0	0	0	0		3333/2222	0	0	1	0	0	0	0	0	0	0	0	0
3344/2255	7	0	0	0	0	0	0	0	0	7	0	0	0		3344/2255	0	0	0	0	0	0	0	0	1	0	0	0
4444/2222	6	6	0	0	0	0	0	0	0	0	0	0	0		4444/2222	1	0	0	0	0	0	0	0	0	0	0	0
4444/2255	50	44	0	0	0	1	0	0	0	5	0	0	0		4444/2255	0.88	0	0	0	0.02	0	0	0	0.1	0	0	0
4444/2266	11	11	0	0	0	0	0	0	0	0	0	0	0		4444/2266	1	0	0	0	0	0	0	0	0	0	0	0
4444/5555	1	1	0	0	0	0	0	0	0	0	0	0	0		4444/5555	1	0	0	0	0	0	0	0	0	0	0	0
AAT2+LAP3	n	IBE	BRT	M+WE	MED	SCN	EEU	ASIA	CAL	NAM	M+SA	AUS	AFR		AAT2+LAP3	IBE	BRT	M+WE	MED	SCN	EEU	ASIA	CAL	NAM	M+SA	AUS	AFR
sum	13651	1588	798	3653	1272	659	729	466	1800	747	496	1051	392
1111/2222	240	34	1	18	18	8	126	1	1	0	6	27	0		1111/2222	0.141667	0.00416667	0.075	0.075	0.0333333	0.525	0.00416667	0.00416667	0	0.025	0.1125	0
1111/2244	1	0	0	1	0	0	0	0	0	0	0	0	0		1111/2244	0	0	1	0	0	0	0	0	0	0	0	0
1111/2255	3016	2	250	1553	182	104	352	59	196	243	42	33	0	0.1	1111/2255	0.00066313	0.0828912	0.51492	0.0603448	0.0344828	0.116711	0.0195623	0.0649867	0.0805703	0.0139257	0.0109416	0
1111/2266	122	1	0	19	64	0	9	4	16	0	6	3	0		1111/2266	0.00819672	0	0.155738	0.52459	0	0.0737705	0.0327869	0.131148	0	0.0491803	0.0245902	0
1111/2299	3	0	0	3	0	0	0	0	0	0	0	0	0		1111/2299	0	0	1	0	0	0	0	0	0	0	0	0
1111/5555	57	0	0	35	19	1	2	0	0	0	0	0	0		1111/5555	0	0	0.614035	0.333333	0.0175439	0.0350877	0	0	0	0	0	0
1111/5566	3	0	0	0	0	0	0	0	3	0	0	0	0		1111/5566	0	0	0	0	0	0	0	1	0	0	0	0
1111/6666	2	0	0	1	1	0	0	0	0	0	0	0	0		1111/6666	0	0	0.5	0.5	0	0	0	0	0	0	0	0
1122/2222	2	0	0	1	0	0	0	0	0	0	1	0	0		1122/2222	0	0	0.5	0	0	0	0	0	0	0.5	0	0
1122/2255	27	0	1	0	10	0	2	14	0	0	0	0	0		1122/2255	0	0.037037	0	0.37037	0	0.0740741	0.518519	0	0	0	0	0
1122/2266	49	0	0	0	7	0	0	37	0	0	5	0	0		1122/2266	0	0	0	0.142857	0	0	0.755102	0	0	0.102041	0	0
1144/2222	2770	427	11	101	118	34	74	19	1435	52	246	200	53	0.1	1144/2222	0.154152	0.00397112	0.0364621	0.0425993	0.0122744	0.0267148	0.00685921	0.518051	0.0187726	0.0888087	0.0722022	0.0191336
1144/2244	5	0	0	5	0	0	0	0	0	0	0	0	0		1144/2244	0	0	1	0	0	0	0	0	0	0	0	0
1144/2255	5607	803	326	1702	509	452	146	280	142	435	145	350	317	0.1	1144/2255	0.143214	0.0581416	0.303549	0.0907794	0.0806135	0.0260389	0.0499376	0.0253255	0.0775816	0.0258605	0.062422	0.0565365
1144/2266	1374	301	209	64	305	4	1	12	7	4	14	431	22	0.1	1144/2266	0.219068	0.152111	0.0465793	0.22198	0.00291121	0.000727802	0.00873362	0.00509461	0.00291121	0.0101892	0.313683	0.0160116
1144/2299	17	4	0	13	0	0	0	0	0	0	0	0	0		1144/2299	0.235294	0	0.764706	0	0	0	0	0	0	0	0	0
1144/4455	9	1	0	2	0	6	0	0	0	0	0	0	0		1144/4455	0.111111	0	0.222222	0	0.666667	0	0	0	0	0	0	0
1144/5555	165	5	0	103	19	11	3	5	0	2	10	7	0		1144/5555	0.030303	0	0.624242	0.115152	0.0666667	0.0181818	0.030303	0	0.0121212	0.0606061	0.0424242	0
1144/6666	11	9	0	2	0	0	0	0	0	0	0	0	0		1144/6666	0.818182	0	0.181818	0	0	0	0	0	0	0	0	0
1177/2222	3	0	0	0	0	0	3	0	0	0	0	0	0		1177/2222	0	0	0	0	0	1	0	0	0	0	0	0
1188/2255	9	0	0	6	0	0	3	0	0	0	0	0	0		1188/2255	0	0	0.666667	0	0	0.333333	0	0	0	0	0	0
2222/2222	2	0	0	0	0	1	0	1	0	0	0	0	0		2222/2222	0	0	0	0	0.5	0	0.5	0	0	0	0	0
2222/2255	33	0	0	19	0	1	0	2	0	11	0	0	0		2222/2255	0	0	0.575758	0	0.030303	0	0.0606061	0	0.333333	0	0	0
2222/2266	21	0	0	0	0	0	0	0	0	0	21	0	0		2222/2266	0	0	0	0	0	0	0	0	0	1	0	0
2244/2222	20	0	0	0	0	20	0	0	0	0	0	0	0		2244/2222	0	0	0	0	1	0	0	0	0	0	0	0
2244/2255	54	0	0	1	20	17	0	16	0	0	0	0	0		2244/2255	0	0	0.0185185	0.37037	0.314815	0	0.296296	0	0	0	0	0
2244/2266	12	0	0	0	0	0	0	12	0	0	0	0	0		2244/2266	0	0	0	0	0	0	1	0	0	0	0	0
3344/2255	1	0	0	1	0	0	0	0	0	0	0	0	0		3344/2255	0	0	1	0	0	0	0	0	0	0	0	0
4444/2255	3	0	0	2	0	0	0	1	0	0	0	0	0		4444/2255	0	0	0.666667	0	0	0	0.333333	0	0	0	0	0
4444/2266	1	1	0	0	0	0	0	0	0	0	0	0	0		4444/2266	1	0	0	0	0	0	0	0	0	0	0	0
4444/2299	1	0	0	1	0	0	0	0	0	0	0	0	0		4444/2299	0	0	1	0	0	0	0	0	0	0	0	0
4477/2255	3	0	0	0	0	0	0	3	0	0	0	0	0		4477/2255	0	0	0	0	0	0	1	0	0	0	0	0
4499/2222	1	0	0	0	0	0	1	0	0	0	0	0	0		4499/2222	0	0	0	0	0	1	0	0	0	0	0	0
4499/2255	7	0	0	0	0	0	7	0	0	0	0	0	0		4499/2255	0	0	0	0	0	1	0	0	0	0	0	0
AAT3+LAP3	n	IBE	BRT	M+WE	MED	SCN	EEU	ASIA	CAL	NAM	M+SA	AUS	AFR		AAT3+LAP3	IBE	BRT	M+WE	MED	SCN	EEU	ASIA	CAL	NAM	M+SA	AUS	AFR
sum	11989	1573	265	3069	1070	567	713	445	1804	592	461	1038	392
1111/2255	1	0	0	1	0	0	0	0	0	0	0	0	0		1111/2255	0	0	1	0	0	0	0	0	0	0	0	0
1122/2222	68	1	6	2	1	0	53	0	1	0	4	0	0		1122/2222	0.0147059	0.0882353	0.0294118	0.0147059	0	0.779412	0	0.0147059	0	0.0588235	0	0
1122/2255	308	2	1	59	11	4	65	160	3	0	1	2	0		1122/2255	0.00649351	0.00324675	0.191558	0.0357143	0.012987	0.211039	0.519481	0.00974026	0	0.00324675	0.00649351	0
1122/2266	66	0	0	1	7	0	1	35	12	0	10	0	0		1122/2266	0	0	0.0151515	0.106061	0	0.0151515	0.530303	0.181818	0	0.151515	0	0
1122/2299	1	0	0	1	0	0	0	0	0	0	0	0	0		1122/2299	0	0	1	0	0	0	0	0	0	0	0	0
1122/5555	10	0	0	3	0	0	1	5	0	0	0	1	0		1122/5555	0	0	0.3	0	0	0.1	0.5	0	0	0	0.1	0
1122/5566	3	0	0	0	0	0	0	0	3	0	0	0	0		1122/5566	0	0	0	0	0	0	0	1	0	0	0	0
1133/2255	2	0	0	1	0	0	0	0	0	1	0	0	0		1133/2255	0	0	0.5	0	0	0	0	0	0.5	0	0	0
1144/2266	2	0	0	0	2	0	0	0	0	0	0	0	0		1144/2266	0	0	0	1	0	0	0	0	0	0	0	0
1155/2222	2646	455	1	47	67	24	80	4	1425	50	240	200	53	0.1	1155/2222	0.171958	0.000377929	0.0177627	0.0253212	0.00907029	0.0302343	0.00151172	0.538549	0.0188964	0.0907029	0.0755858	0.0200302
1155/2244	1	0	0	1	0	0	0	0	0	0	0	0	0		1155/2244	0	0	1	0	0	0	0	0	0	0	0	0
1155/2255	3158	635	28	838	406	43	176	65	145	205	52	248	317	0.1	1155/2255	0.201077	0.00886637	0.265358	0.128562	0.0136162	0.0557315	0.0205826	0.0459151	0.0649145	0.0164661	0.0785307	0.10038
1155/2266	1159	278	74	57	278	0	1	3	8	4	7	427	22		1155/2266	0.239862	0.0638481	0.0491803	0.239862	0	0.000862813	0.00258844	0.0069025	0.00345125	0.00603969	0.368421	0.0189819
1155/2299	12	3	0	9	0	0	0	0	0	0	0	0	0		1155/2299	0.25	0	0.75	0	0	0	0	0	0	0	0	0
1155/4455	2	1	0	1	0	0	0	0	0	0	0	0	0		1155/4455	0.5	0	0.5	0	0	0	0	0	0	0	0	0
1155/5555	43	5	0	26	0	4	2	0	0	1	0	5	0		1155/5555	0.116279	0	0.604651	0	0.0930233	0.0465116	0	0	0.0232558	0	0.116279	0
1155/6666	10	9	0	1	0	0	0	0	0	0	0	0	0		1155/6666	0.9	0	0.1	0	0	0	0	0	0	0	0	0
1166/2222	9	0	0	0	0	0	9	0	0	0	0	0	0		1166/2222	0	0	0	0	0	1	0	0	0	0	0	0
1166/2255	10	0	0	0	0	0	10	0	0	0	0	0	0		1166/2255	0	0	0	0	0	1	0	0	0	0	0	0
1177/2255	1	0	0	1	0	0	0	0	0	0	0	0	0		1177/2255	0	0	1	0	0	0	0	0	0	0	0	0
2222/2222	46	0	0	0	0	6	27	13	0	0	0	0	0		2222/2222	0	0	0	0	0.130435	0.586957	0.282609	0	0	0	0	0
2222/2255	95	5	0	35	0	13	23	16	0	0	0	3	0		2222/2255	0.0526316	0	0.368421	0	0.136842	0.242105	0.168421	0	0	0	0.0315789	0
2222/2266	12	7	0	0	0	0	0	5	0	0	0	0	0		2222/2266	0.583333	0	0	0	0	0	0.416667	0	0	0	0	0
2233/2222	30	1	0	8	0	3	16	2	0	0	0	0	0		2233/2222	0.0333333	0	0.266667	0	0.1	0.533333	0.0666667	0	0	0	0	0
2233/2255	363	5	3	276	8	14	31	8	3	10	0	5	0		2233/2255	0.0137741	0.00826446	0.760331	0.0220386	0.0385675	0.0853994	0.0220386	0.00826446	0.0275482	0	0.0137741	0
2233/2266	18	6	0	3	5	0	2	0	1	0	0	1	0		2233/2266	0.333333	0	0.166667	0.277778	0	0.111111	0	0.0555556	0	0	0.0555556	0
2233/2299	2	0	0	2	0	0	0	0	0	0	0	0	0		2233/2299	0	0	1	0	0	0	0	0	0	0	0	0
2233/5555	13	0	0	12	0	0	1	0	0	0	0	0	0		2233/5555	0	0	0.923077	0	0	0.0769231	0	0	0	0	0	0
2255/2222	2	1	0	0	0	0	0	0	1	0	0	0	0		2255/2222	0.5	0	0	0	0	0	0	0.5	0	0	0	0
2255/2255	27	4	0	7	3	3	6	2	0	2	0	0	0		2255/2255	0.148148	0	0.259259	0.111111	0.111111	0.222222	0.0740741	0	0.0740741	0	0	0
2255/2266	2	0	0	1	0	0	0	0	0	0	0	1	0		2255/2266	0	0	0.5	0	0	0	0	0	0	0	0.5	0
2277/2255	3	0	0	0	0	0	0	3	0	0	0	0	0		2277/2255	0	0	0	0	0	0	1	0	0	0	0	0
3333/2255	9	0	0	9	0	0	0	0	0	0	0	0	0		3333/2255	0	0	1	0	0	0	0	0	0	0	0	0
3355/2222	76	2	3	22	10	9	8	2	12	0	3	5	0		3355/2222	0.0263158	0.0394737	0.289474	0.131579	0.118421	0.105263	0.0263158	0.157895	0	0.0394737	0.0657895	0
3355/2244	2	0	0	2	0	0	0	0	0	0	0	0	0		3355/2244	0	0	1	0	0	0	0	0	0	0	0	0
3355/2255	2752	12	135	1381	197	212	64	53	190	302	98	108	0	0.1	3355/2255	0.00436047	0.0490552	0.501817	0.0715843	0.0770349	0.0232558	0.0192587	0.0690407	0.109738	0.0356105	0.0392442	0
3355/2266	21	1	0	9	4	0	3	0	0	0	0	4	0		3355/2266	0.047619	0	0.428571	0.190476	0	0.142857	0	0	0	0	0.190476	0
3355/2299	4	1	0	3	0	0	0	0	0	0	0	0	0		3355/2299	0.25	0	0.75	0	0	0	0	0	0	0	0	0
3355/4455	1	0	0	1	0	0	0	0	0	0	0	0	0		3355/4455	0	0	1	0	0	0	0	0	0	0	0	0
3355/5555	108	0	0	75	29	2	0	0	0	1	0	1	0		3355/5555	0	0	0.694444	0.268519	0.0185185	0	0	0	0.00925926	0	0.00925926	0
3355/6666	3	0	0	2	1	0	0	0	0	0	0	0	0		3355/6666	0	0	0.666667	0.333333	0	0	0	0	0	0	0	0
5555/2222	37	1	0	5	0	13	7	0	0	0	0	11	0		5555/2222	0.027027	0	0.135135	0	0.351351	0.189189	0	0	0	0	0.297297	0
5555/2244	3	0	0	3	0	0	0	0	0	0	0	0	0		5555/2244	0	0	1	0	0	0	0	0	0	0	0	0
5555/2255	667	3	13	155	24	213	122	69	0	16	36	16	0		5555/2255	0.00449775	0.0194903	0.232384	0.035982	0.31934	0.182909	0.103448	0	0.023988	0.053973	0.023988	0
5555/2266	19	1	1	6	9	0	2	0	0	0	0	0	0		5555/2266	0.0526316	0.0526316	0.315789	0.473684	0	0.105263	0	0	0	0	0	0
5555/5555	26	0	0	3	8	4	1	0	0	0	10	0	0		5555/5555	0	0	0.115385	0.307692	0.153846	0.0384615	0	0	0	0.384615	0	0
5577/2222	1	0	0	0	0	0	1	0	0	0	0	0	0		5577/2222	0	0	0	0	0	1	0	0	0	0	0	0
5577/2255	1	0	0	0	0	0	1	0	0	0	0	0	0		5577/2255	0	0	0	0	0	1	0	0	0	0	0	0
5588/2255	132	132	0	0	0	0	0	0	0	0	0	0	0		5588/2255	1	0	0	0	0	0	0	0	0	0	0	0
5588/2266	2	2	0	0	0	0	0	0	0	0	0	0	0		5588/2266	1	0	0	0	0	0	0	0	0	0	0	0
AAT1+2+LAP3	n	IBE	BRT	M+WE	MED	SCN	EEU	ASIA	CAL	NAM	M+SA	AUS	AFR		AAT1+2+LAP3	IBE	BRT	M+WE	MED	SCN	EEU	ASIA	CAL	NAM	M+SA	AUS	AFR
sum	13450	1573	797	3614	1272	659	728	466	1773	631	496	1049	392
1111/1111/2222	214	33	1	14	16	6	109	1	1	0	6	27	0		1111/1111/2222	0.154206	0.0046729	0.0654206	0.0747664	0.0280374	0.509346	0.0046729	0.0046729	0	0.0280374	0.126168	0
1111/1111/2255	2325	2	248	1306	114	83	302	57	39	101	42	31	0	0.1	1111/1111/2255	0.000860215	0.106667	0.56172	0.0490323	0.0356989	0.129892	0.0245161	0.0167742	0.0434409	0.0180645	0.0133333	0
1111/1111/2266	67	1	0	19	15	0	7	4	16	0	3	2	0		1111/1111/2266	0.0149254	0	0.283582	0.223881	0	0.104478	0.0597015	0.238806	0	0.0447761	0.0298507	0
1111/1111/2299	3	0	0	3	0	0	0	0	0	0	0	0	0		1111/1111/2299	0	0	1	0	0	0	0	0	0	0	0	0
1111/1111/5555	48	0	0	26	19	1	2	0	0	0	0	0	0		1111/1111/5555	0	0	0.541667	0.395833	0.0208333	0.0416667	0	0	0	0	0	0
1111/1111/5566	3	0	0	0	0	0	0	0	3	0	0	0	0		1111/1111/5566	0	0	0	0	0	0	0	1	0	0	0	0
1111/1111/6666	2	0	0	1	1	0	0	0	0	0	0	0	0		1111/1111/6666	0	0	0.5	0.5	0	0	0	0	0	0	0	0
1111/1122/2222	2	0	0	1	0	0	0	0	0	0	1	0	0		1111/1122/2222	0	0	0.5	0	0	0	0	0	0	0.5	0	0
1111/1122/2255	27	0	1	0	10	0	2	14	0	0	0	0	0		1111/1122/2255	0	0.037037	0	0.37037	0	0.0740741	0.518519	0	0	0	0	0
1111/1122/2266	49	0	0	0	7	0	0	37	0	0	5	0	0		1111/1122/2266	0	0	0	0.142857	0	0	0.755102	0	0	0.102041	0	0
1111/1144/2222	2512	302	11	68	73	33	72	18	1434	50	232	166	53	0.1	1111/1144/2222	0.120223	0.00437898	0.0270701	0.0290605	0.0131369	0.0286624	0.00716561	0.57086	0.0199045	0.0923567	0.0660828	0.0210987
1111/1144/2244	1	0	0	1	0	0	0	0	0	0	0	0	0		1111/1144/2244	0	0	1	0	0	0	0	0	0	0	0	0
1111/1144/2255	4216	414	309	1330	335	417	132	278	103	178	113	290	317	0.1	1111/1144/2255	0.0981973	0.0732922	0.315465	0.0794592	0.0989089	0.0313093	0.0659393	0.0244307	0.0422201	0.0268027	0.0687856	0.0751898
1111/1144/2266	709	227	61	39	116	4	1	12	7	0	7	216	19		1111/1144/2266	0.320169	0.0860367	0.0550071	0.163611	0.00564175	0.00141044	0.0169252	0.00987306	0	0.00987306	0.304654	0.0267983
1111/1144/2299	15	4	0	11	0	0	0	0	0	0	0	0	0		1111/1144/2299	0.266667	0	0.733333	0	0	0	0	0	0	0	0	0
1111/1144/4455	7	0	0	1	0	6	0	0	0	0	0	0	0		1111/1144/4455	0	0	0.142857	0	0.857143	0	0	0	0	0	0	0
1111/1144/5555	126	3	0	66	19	11	3	5	0	2	10	7	0		1111/1144/5555	0.0238095	0	0.52381	0.150794	0.0873016	0.0238095	0.0396825	0	0.015873	0.0793651	0.0555556	0
1111/1144/6666	11	9	0	2	0	0	0	0	0	0	0	0	0		1111/1144/6666	0.818182	0	0.181818	0	0	0	0	0	0	0	0	0
1111/1177/2222	3	0	0	0	0	0	3	0	0	0	0	0	0		1111/1177/2222	0	0	0	0	0	1	0	0	0	0	0	0
1111/1188/2255	5	0	0	2	0	0	3	0	0	0	0	0	0		1111/1188/2255	0	0	0.4	0	0	0.6	0	0	0	0	0	0
1111/2222/2222	1	0	0	0	0	0	0	1	0	0	0	0	0		1111/2222/2222	0	0	0	0	0	0	1	0	0	0	0	0
1111/2222/2255	21	0	0	19	0	0	0	2	0	0	0	0	0		1111/2222/2255	0	0	0.904762	0	0	0	0.0952381	0	0	0	0	0
1111/2244/2222	20	0	0	0	0	20	0	0	0	0	0	0	0		1111/2244/2222	0	0	0	0	1	0	0	0	0	0	0	0
1111/2244/2255	54	0	0	1	20	17	0	16	0	0	0	0	0		1111/2244/2255	0	0	0.0185185	0.37037	0.314815	0	0.296296	0	0	0	0	0
1111/2244/2266	12	0	0	0	0	0	0	12	0	0	0	0	0		1111/2244/2266	0	0	0	0	0	0	1	0	0	0	0	0
1111/3344/2255	1	0	0	1	0	0	0	0	0	0	0	0	0		1111/3344/2255	0	0	1	0	0	0	0	0	0	0	0	0
1111/4444/2255	3	0	0	2	0	0	0	1	0	0	0	0	0		1111/4444/2255	0	0	0.666667	0	0	0	0.333333	0	0	0	0	0
1111/4444/2266	1	1	0	0	0	0	0	0	0	0	0	0	0		1111/4444/2266	1	0	0	0	0	0	0	0	0	0	0	0
1111/4444/2299	1	0	0	1	0	0	0	0	0	0	0	0	0		1111/4444/2299	0	0	1	0	0	0	0	0	0	0	0	0
1111/4477/2255	3	0	0	0	0	0	0	3	0	0	0	0	0		1111/4477/2255	0	0	0	0	0	0	1	0	0	0	0	0
1111/4499/2222	1	0	0	0	0	0	1	0	0	0	0	0	0		1111/4499/2222	0	0	0	0	0	1	0	0	0	0	0	0
1111/4499/2255	7	0	0	0	0	0	7	0	0	0	0	0	0		1111/4499/2255	0	0	0	0	0	1	0	0	0	0	0	0
1122/1111/2222	7	0	0	0	1	0	6	0	0	0	0	0	0		1122/1111/2222	0	0	0	0.142857	0	0.857143	0	0	0	0	0	0
1122/1111/2244	1	0	0	1	0	0	0	0	0	0	0	0	0		1122/1111/2244	0	0	1	0	0	0	0	0	0	0	0	0
1122/1111/2255	227	0	0	127	60	2	19	1	1	17	0	0	0		1122/1111/2255	0	0	0.559471	0.264317	0.00881057	0.0837004	0.00440529	0.00440529	0.0748899	0	0	0
1122/1111/2266	35	0	0	0	34	0	1	0	0	0	0	0	0		1122/1111/2266	0	0	0	0.971429	0	0.0285714	0	0	0	0	0	0
1122/1111/5555	1	0	0	1	0	0	0	0	0	0	0	0	0		1122/1111/5555	0	0	1	0	0	0	0	0	0	0	0	0
1122/1144/2222	36	0	0	30	3	1	2	0	0	0	0	0	0		1122/1144/2222	0	0	0.833333	0.0833333	0.0277778	0.0555556	0	0	0	0	0	0
1122/1144/2244	4	0	0	4	0	0	0	0	0	0	0	0	0		1122/1144/2244	0	0	1	0	0	0	0	0	0	0	0	0
1122/1144/2255	309	2	0	255	1	19	12	2	3	15	0	0	0		1122/1144/2255	0.00647249	0	0.825243	0.00323625	0.0614887	0.038835	0.00647249	0.00970874	0.0485437	0	0	0
1122/1144/2266	6	0	0	0	6	0	0	0	0	0	0	0	0		1122/1144/2266	0	0	0	1	0	0	0	0	0	0	0	0
1122/1144/4455	1	0	0	1	0	0	0	0	0	0	0	0	0		1122/1144/4455	0	0	1	0	0	0	0	0	0	0	0	0
1122/1144/5555	2	0	0	2	0	0	0	0	0	0	0	0	0		1122/1144/5555	0	0	1	0	0	0	0	0	0	0	0	0
1133/1111/2222	3	0	0	3	0	0	0	0	0	0	0	0	0		1133/1111/2222	0	0	1	0	0	0	0	0	0	0	0	0
1133/1111/2255	112	0	0	103	0	0	0	1	1	6	0	1	0		1133/1111/2255	0	0	0.919643	0	0	0	0.00892857	0.00892857	0.0535714	0	0.00892857	0
1133/1111/2266	1	0	0	0	0	0	0	0	0	0	0	1	0		1133/1111/2266	0	0	0	0	0	0	0	0	0	0	1	0
1133/1111/5555	8	0	0	8	0	0	0	0	0	0	0	0	0		1133/1111/5555	0	0	1	0	0	0	0	0	0	0	0	0
1133/1144/2222	3	0	0	3	0	0	0	0	0	0	0	0	0		1133/1144/2222	0	0	1	0	0	0	0	0	0	0	0	0
1133/1144/2255	89	0	2	75	0	3	0	0	0	3	0	6	0		1133/1144/2255	0	0.0224719	0.842697	0	0.0337079	0	0	0	0.0337079	0	0.0674157	0
1133/1144/2266	1	0	0	1	0	0	0	0	0	0	0	0	0		1133/1144/2266	0	0	1	0	0	0	0	0	0	0	0	0
1133/1144/2299	2	0	0	2	0	0	0	0	0	0	0	0	0		1133/1144/2299	0	0	1	0	0	0	0	0	0	0	0	0
1133/1144/5555	34	0	0	34	0	0	0	0	0	0	0	0	0		1133/1144/5555	0	0	1	0	0	0	0	0	0	0	0	0
1133/1188/2255	4	0	0	4	0	0	0	0	0	0	0	0	0		1133/1188/2255	0	0	1	0	0	0	0	0	0	0	0	0
1144/1111/2222	13	1	0	0	1	1	10	0	0	0	0	0	0		1144/1111/2222	0.0769231	0	0	0.0769231	0.0769231	0.769231	0	0	0	0	0	0
1144/1111/2255	232	0	2	0	8	19	31	0	124	47	0	1	0		1144/1111/2255	0	0.00862069	0	0.0344828	0.0818966	0.133621	0	0.534483	0.202586	0	0.00431034	0
1144/1111/2266	18	0	0	0	15	0	0	0	0	0	3	0	0		1144/1111/2266	0	0	0	0.833333	0	0	0	0	0	0.166667	0	0
1144/1144/2222	207	115	0	0	42	0	0	1	1	0	14	34	0		1144/1144/2222	0.555556	0	0	0.202899	0	0	0.00483092	0.00483092	0	0.0676329	0.164251	0
1144/1144/2255	769	336	14	21	173	12	2	0	16	109	32	54	0		1144/1144/2255	0.436931	0.0182055	0.0273082	0.224967	0.0156047	0.00260078	0	0.0208062	0.141743	0.0416125	0.0702211	0
1144/1144/2266	641	59	148	24	183	0	0	0	0	4	7	213	3		1144/1144/2266	0.0920437	0.230889	0.0374415	0.285491	0	0	0	0	0.00624025	0.0109204	0.332293	0.00468019
1144/1144/4455	1	1	0	0	0	0	0	0	0	0	0	0	0		1144/1144/4455	1	0	0	0	0	0	0	0	0	0	0	0
1144/1144/5555	1	1	0	0	0	0	0	0	0	0	0	0	0		1144/1144/5555	1	0	0	0	0	0	0	0	0	0	0	0
1144/2222/2222	1	0	0	0	0	1	0	0	0	0	0	0	0		1144/2222/2222	0	0	0	0	1	0	0	0	0	0	0	0
1144/2222/2255	12	0	0	0	0	1	0	0	0	11	0	0	0		1144/2222/2255	0	0	0	0	0.0833333	0	0	0	0.916667	0	0	0
1144/2222/2266	21	0	0	0	0	0	0	0	0	0	21	0	0		1144/2222/2266	0	0	0	0	0	0	0	0	0	1	0	0
2244/1111/2222	1	0	0	0	0	1	0	0	0	0	0	0	0		2244/1111/2222	0	0	0	0	1	0	0	0	0	0	0	0
2244/1111/2255	53	0	0	0	0	0	0	0	22	31	0	0	0		2244/1111/2255	0	0	0	0	0	0	0	0.415094	0.584906	0	0	0
2244/1111/2266	1	0	0	0	0	0	1	0	0	0	0	0	0		2244/1111/2266	0	0	0	0	0	1	0	0	0	0	0	0
2244/1144/2255	49	0	0	0	0	0	0	0	2	47	0	0	0		2244/1144/2255	0	0	0	0	0	0	0	0.0408163	0.959184	0	0	0
3333/1111/2222	1	0	0	1	0	0	0	0	0	0	0	0	0		3333/1111/2222	0	0	1	0	0	0	0	0	0	0	0	0
3344/1111/2255	1	0	0	0	0	0	0	0	0	1	0	0	0		3344/1111/2255	0	0	0	0	0	0	0	0	1	0	0	0
3344/1144/2255	4	0	0	0	0	0	0	0	0	4	0	0	0		3344/1144/2255	0	0	0	0	0	0	0	0	1	0	0	0
4444/1111/2255	3	0	0	0	0	0	0	0	0	3	0	0	0		4444/1111/2255	0	0	0	0	0	0	0	0	1	0	0	0
4444/1144/2222	6	6	0	0	0	0	0	0	0	0	0	0	0		4444/1144/2222	1	0	0	0	0	0	0	0	0	0	0	0
4444/1144/2255	47	44	0	0	0	1	0	0	0	2	0	0	0		4444/1144/2255	0.93617	0	0	0	0.0212766	0	0	0	0.0425532	0	0	0
4444/1144/2266	11	11	0	0	0	0	0	0	0	0	0	0	0		4444/1144/2266	1	0	0	0	0	0	0	0	0	0	0	0
4444/1144/5555	1	1	0	0	0	0	0	0	0	0	0	0	0		4444/1144/5555	1	0	0	0	0	0	0	0	0	0	0	0
AAT2+3+LAP3	n	IBE	BRT	M+WE	MED	SCN	EEU	ASIA	CAL	NAM	M+SA	AUS	AFR		AAT2+3+LAP3	IBE	BRT	M+WE	MED	SCN	EEU	ASIA	CAL	NAM	M+SA	AUS	AFR
sum	11898	1571	265	3041	1059	567	713	443	1787	564	459	1037	392
1111/1122/2222	49	1	0	0	1	0	44	0	0	0	3	0	0		1111/1122/2222	0.0204082	0	0	0.0204082	0	0.897959	0	0	0	0.0612245	0	0
1111/1122/2255	107	0	0	29	2	1	47	24	3	0	1	0	0		1111/1122/2255	0	0	0.271028	0.0186916	0.00934579	0.439252	0.224299	0.0280374	0	0.00934579	0	0
1111/1122/2266	17	0	0	1	0	0	1	0	12	0	3	0	0		1111/1122/2266	0	0	0.0588235	0	0	0.0588235	0	0.705882	0	0.176471	0	0
1111/1122/5555	4	0	0	3	0	0	1	0	0	0	0	0	0		1111/1122/5555	0	0	0.75	0	0	0.25	0	0	0	0	0	0
1111/1122/5566	3	0	0	0	0	0	0	0	3	0	0	0	0		1111/1122/5566	0	0	0	0	0	0	0	1	0	0	0	0
1111/1133/2255	2	0	0	1	0	0	0	0	0	1	0	0	0		1111/1133/2255	0	0	0.5	0	0	0	0	0	0.5	0	0	0
1111/1155/2222	96	33	0	6	14	3	25	0	0	0	0	15	0		1111/1155/2222	0.34375	0	0.0625	0.145833	0.03125	0.260417	0	0	0	0	0.15625	0
1111/1155/2244	1	0	0	1	0	0	0	0	0	0	0	0	0		1111/1155/2244	0	0	1	0	0	0	0	0	0	0	0	0
1111/1155/2255	710	0	12	330	61	21	84	8	113	63	2	16	0		1111/1155/2255	0	0.0169014	0.464789	0.0859155	0.0295775	0.11831	0.0112676	0.159155	0.0887324	0.0028169	0.0225352	0
1111/1155/2266	56	1	0	12	38	0	1	0	2	0	0	2	0		1111/1155/2266	0.0178571	0	0.214286	0.678571	0	0.0178571	0	0.0357143	0	0	0.0357143	0
1111/1155/5555	12	0	0	11	0	0	1	0	0	0	0	0	0		1111/1155/5555	0	0	0.916667	0	0	0.0833333	0	0	0	0	0	0
1111/1166/2222	9	0	0	0	0	0	9	0	0	0	0	0	0		1111/1166/2222	0	0	0	0	0	1	0	0	0	0	0	0
1111/1166/2255	10	0	0	0	0	0	10	0	0	0	0	0	0		1111/1166/2255	0	0	0	0	0	1	0	0	0	0	0	0
1111/2222/2222	26	0	0	0	0	0	26	0	0	0	0	0	0		1111/2222/2222	0	0	0	0	0	1	0	0	0	0	0	0
1111/2222/2255	43	0	0	7	0	1	19	14	0	0	0	2	0		1111/2222/2255	0	0	0.162791	0	0.0232558	0.44186	0.325581	0	0	0	0.0465116	0
1111/2222/2266	4	0	0	0	0	0	0	4	0	0	0	0	0		1111/2222/2266	0	0	0	0	0	0	1	0	0	0	0	0
1111/2233/2222	14	0	0	0	0	2	12	0	0	0	0	0	0		1111/2233/2222	0	0	0	0	0.142857	0.857143	0	0	0	0	0	0
1111/2233/2255	148	0	0	117	0	8	18	1	3	0	0	1	0		1111/2233/2255	0	0	0.790541	0	0.0540541	0.121622	0.00675676	0.0202703	0	0	0.00675676	0
1111/2233/2266	2	0	0	0	0	0	2	0	0	0	0	0	0		1111/2233/2266	0	0	0	0	0	1	0	0	0	0	0	0
1111/2233/5555	3	0	0	3	0	0	0	0	0	0	0	0	0		1111/2233/5555	0	0	1	0	0	0	0	0	0	0	0	0
1111/2255/2255	6	0	0	1	2	0	2	1	0	0	0	0	0		1111/2255/2255	0	0	0.166667	0.333333	0	0.333333	0.166667	0	0	0	0	0
1111/2255/2266	1	0	0	1	0	0	0	0	0	0	0	0	0		1111/2255/2266	0	0	1	0	0	0	0	0	0	0	0	0
1111/3333/2255	4	0	0	4	0	0	0	0	0	0	0	0	0		1111/3333/2255	0	0	1	0	0	0	0	0	0	0	0	0
1111/3355/2222	20	0	0	7	0	2	4	1	1	0	2	3	0		1111/3355/2222	0	0	0.35	0	0.1	0.2	0.05	0.05	0	0.1	0.15	0
1111/3355/2255	1163	2	47	731	82	40	54	4	68	87	39	9	0		1111/3355/2255	0.00171969	0.0404127	0.628547	0.0705073	0.0343938	0.0464316	0.00343938	0.0584695	0.0748065	0.033534	0.00773861	0
1111/3355/2266	11	0	0	3	4	0	3	0	0	0	0	1	0		1111/3355/2266	0	0	0.272727	0.363636	0	0.272727	0	0	0	0	0.0909091	0
1111/3355/2299	3	0	0	3	0	0	0	0	0	0	0	0	0		1111/3355/2299	0	0	1	0	0	0	0	0	0	0	0	0
1111/3355/5555	27	0	0	14	12	1	0	0	0	0	0	0	0		1111/3355/5555	0	0	0.518519	0.444444	0.037037	0	0	0	0	0	0	0
1111/3355/6666	2	0	0	1	1	0	0	0	0	0	0	0	0		1111/3355/6666	0	0	0.5	0.5	0	0	0	0	0	0	0	0
1111/5555/2222	14	0	0	3	0	0	2	0	0	0	0	9	0		1111/5555/2222	0	0	0.214286	0	0	0.142857	0	0	0	0	0.642857	0
1111/5555/2255	234	0	6	66	14	24	111	7	0	1	0	5	0		1111/5555/2255	0	0.025641	0.282051	0.0598291	0.102564	0.474359	0.0299145	0	0.0042735	0	0.0213675	0
1111/5555/2266	2	0	0	0	0	0	2	0	0	0	0	0	0		1111/5555/2266	0	0	0	0	0	1	0	0	0	0	0	0
1111/5555/5555	7	0	0	0	7	0	0	0	0	0	0	0	0		1111/5555/5555	0	0	0	1	0	0	0	0	0	0	0	0
1111/5577/2222	1	0	0	0	0	0	1	0	0	0	0	0	0		1111/5577/2222	0	0	0	0	0	1	0	0	0	0	0	0
1111/5577/2255	1	0	0	0	0	0	1	0	0	0	0	0	0		1111/5577/2255	0	0	0	0	0	1	0	0	0	0	0	0
1122/1122/2222	1	0	0	0	0	0	0	0	0	0	1	0	0		1122/1122/2222	0	0	0	0	0	0	0	0	0	1	0	0
1122/1122/2255	13	0	0	0	0	0	0	13	0	0	0	0	0		1122/1122/2255	0	0	0	0	0	0	1	0	0	0	0	0
1122/1122/2266	38	0	0	0	0	0	0	33	0	0	5	0	0		1122/1122/2266	0	0	0	0	0	0	0.868421	0	0	0.131579	0	0
1122/1155/2255	2	0	0	0	0	0	1	1	0	0	0	0	0		1122/1155/2255	0	0	0	0	0	0.5	0.5	0	0	0	0	0
1122/1155/2266	1	0	0	0	0	0	0	1	0	0	0	0	0		1122/1155/2266	0	0	0	0	0	0	1	0	0	0	0	0
1122/2222/2266	1	0	0	0	0	0	0	1	0	0	0	0	0		1122/2222/2266	0	0	0	0	0	0	1	0	0	0	0	0
1122/3355/2255	1	0	0	0	0	0	1	0	0	0	0	0	0		1122/3355/2255	0	0	0	0	0	1	0	0	0	0	0	0
1144/1111/2255	1	0	0	1	0	0	0	0	0	0	0	0	0		1144/1111/2255	0	0	1	0	0	0	0	0	0	0	0	0
1144/1122/2222	16	0	6	2	0	0	7	0	1	0	0	0	0		1144/1122/2222	0	0.375	0.125	0	0	0.4375	0	0.0625	0	0	0	0
1144/1122/2255	183	2	1	30	9	3	18	118	0	0	0	2	0		1144/1122/2255	0.010929	0.00546448	0.163934	0.0491803	0.0163934	0.0983607	0.644809	0	0	0	0.010929	0
1144/1122/2266	7	0	0	0	7	0	0	0	0	0	0	0	0		1144/1122/2266	0	0	0	1	0	0	0	0	0	0	0	0
1144/1122/2299	1	0	0	1	0	0	0	0	0	0	0	0	0		1144/1122/2299	0	0	1	0	0	0	0	0	0	0	0	0
1144/1122/5555	6	0	0	0	0	0	0	5	0	0	0	1	0		1144/1122/5555	0	0	0	0	0	0	0.833333	0	0	0	0.166667	0
1144/1144/2266	2	0	0	0	2	0	0	0	0	0	0	0	0		1144/1144/2266	0	0	0	1	0	0	0	0	0	0	0	0
1144/1155/2222	2527	422	1	41	53	3	53	4	1422	50	240	185	53	0.1	1144/1155/2222	0.166996	0.000395726	0.0162248	0.0209735	0.00118718	0.0209735	0.0015829	0.562723	0.0197863	0.0949743	0.0732093	0.0209735
1144/1155/2255	2367	634	16	494	321	9	83	53	20	138	50	232	317	0.1	1144/1155/2255	0.26785	0.00675961	0.208703	0.135615	0.00380228	0.0350655	0.0223912	0.00844951	0.0583016	0.0211238	0.0980144	0.133925
1144/1155/2266	1091	275	74	45	233	0	0	1	6	4	7	424	22		1144/1155/2266	0.252062	0.0678277	0.0412466	0.213566	0	0	0.00091659	0.00549954	0.00366636	0.00641613	0.388634	0.020165
1144/1155/2299	12	3	0	9	0	0	0	0	0	0	0	0	0		1144/1155/2299	0.25	0	0.75	0	0	0	0	0	0	0	0	0
1144/1155/4455	2	1	0	1	0	0	0	0	0	0	0	0	0		1144/1155/4455	0.5	0	0.5	0	0	0	0	0	0	0	0	0
1144/1155/5555	30	5	0	14	0	4	1	0	0	1	0	5	0		1144/1155/5555	0.166667	0	0.466667	0	0.133333	0.0333333	0	0	0.0333333	0	0.166667	0
1144/1155/6666	10	9	0	1	0	0	0	0	0	0	0	0	0		1144/1155/6666	0.9	0	0.1	0	0	0	0	0	0	0	0	0
1144/1177/2255	1	0	0	1	0	0	0	0	0	0	0	0	0		1144/1177/2255	0	0	1	0	0	0	0	0	0	0	0	0
1144/2222/2222	19	0	0	0	0	6	1	12	0	0	0	0	0		1144/2222/2222	0	0	0	0	0.315789	0.0526316	0.631579	0	0	0	0	0
1144/2222/2255	51	5	0	28	0	12	4	1	0	0	0	1	0		1144/2222/2255	0.0980392	0	0.54902	0	0.235294	0.0784314	0.0196078	0	0	0	0.0196078	0
1144/2222/2266	7	7	0	0	0	0	0	0	0	0	0	0	0		1144/2222/2266	1	0	0	0	0	0	0	0	0	0	0	0
1144/2233/2222	16	1	0	8	0	1	4	2	0	0	0	0	0		1144/2233/2222	0.0625	0	0.5	0	0.0625	0.25	0.125	0	0	0	0	0
1144/2233/2255	211	5	3	156	8	6	13	6	0	10	0	4	0		1144/2233/2255	0.0236967	0.014218	0.739336	0.0379147	0.028436	0.0616114	0.028436	0	0.0473934	0	0.0189573	0
1144/2233/2266	16	6	0	3	5	0	0	0	1	0	0	1	0		1144/2233/2266	0.375	0	0.1875	0.3125	0	0	0	0.0625	0	0	0.0625	0
1144/2233/2299	1	0	0	1	0	0	0	0	0	0	0	0	0		1144/2233/2299	0	0	1	0	0	0	0	0	0	0	0	0
1144/2233/5555	10	0	0	9	0	0	1	0	0	0	0	0	0		1144/2233/5555	0	0	0.9	0	0	0.1	0	0	0	0	0	0
1144/2255/2222	2	1	0	0	0	0	0	0	1	0	0	0	0		1144/2255/2222	0.5	0	0	0	0	0	0	0.5	0	0	0	0
1144/2255/2255	20	4	0	6	1	3	4	0	0	2	0	0	0		1144/2255/2255	0.2	0	0.3	0.05	0.15	0.2	0	0	0.1	0	0	0
1144/2255/2266	1	0	0	0	0	0	0	0	0	0	0	1	0		1144/2255/2266	0	0	0	0	0	0	0	0	0	0	1	0
1144/2277/2255	3	0	0	0	0	0	0	3	0	0	0	0	0		1144/2277/2255	0	0	0	0	0	0	1	0	0	0	0	0
1144/3333/2255	5	0	0	5	0	0	0	0	0	0	0	0	0		1144/3333/2255	0	0	1	0	0	0	0	0	0	0	0	0
1144/3355/2222	56	2	3	15	10	7	4	1	11	0	1	2	0		1144/3355/2222	0.0357143	0.0535714	0.267857	0.178571	0.125	0.0714286	0.0178571	0.196429	0	0.0178571	0.0357143	0
1144/3355/2244	2	0	0	2	0	0	0	0	0	0	0	0	0		1144/3355/2244	0	0	1	0	0	0	0	0	0	0	0	0
1144/3355/2255	1525	10	88	632	115	168	7	36	120	191	59	99	0	0.1	1144/3355/2255	0.00655738	0.0577049	0.414426	0.0754098	0.110164	0.00459016	0.0236066	0.0786885	0.125246	0.0386885	0.064918	0
1144/3355/2266	10	1	0	6	0	0	0	0	0	0	0	3	0		1144/3355/2266	0.1	0	0.6	0	0	0	0	0	0	0	0.3	0
1144/3355/2299	1	1	0	0	0	0	0	0	0	0	0	0	0		1144/3355/2299	1	0	0	0	0	0	0	0	0	0	0	0
1144/3355/4455	1	0	0	1	0	0	0	0	0	0	0	0	0		1144/3355/4455	0	0	1	0	0	0	0	0	0	0	0	0
1144/3355/5555	80	0	0	60	17	1	0	0	0	1	0	1	0		1144/3355/5555	0	0	0.75	0.2125	0.0125	0	0	0	0.0125	0	0.0125	0
1144/3355/6666	1	0	0	1	0	0	0	0	0	0	0	0	0		1144/3355/6666	0	0	1	0	0	0	0	0	0	0	0	0
1144/5555/2222	23	1	0	2	0	13	5	0	0	0	0	2	0		1144/5555/2222	0.0434783	0	0.0869565	0	0.565217	0.217391	0	0	0	0	0.0869565	0
1144/5555/2244	3	0	0	3	0	0	0	0	0	0	0	0	0		1144/5555/2244	0	0	1	0	0	0	0	0	0	0	0	0
1144/5555/2255	431	3	7	87	10	189	11	62	0	15	36	11	0		1144/5555/2255	0.00696056	0.0162413	0.201856	0.0232019	0.438515	0.025522	0.143852	0	0.0348028	0.0835267	0.025522	0
1144/5555/2266	17	1	1	6	9	0	0	0	0	0	0	0	0		1144/5555/2266	0.0588235	0.0588235	0.352941	0.529412	0	0	0	0	0	0	0	0
1144/5555/5555	19	0	0	3	1	4	1	0	0	0	10	0	0		1144/5555/5555	0	0	0.157895	0.0526316	0.210526	0.0526316	0	0	0	0.526316	0	0
1144/5588/2255	132	132	0	0	0	0	0	0	0	0	0	0	0		1144/5588/2255	1	0	0	0	0	0	0	0	0	0	0	0
1144/5588/2266	2	2	0	0	0	0	0	0	0	0	0	0	0		1144/5588/2266	1	0	0	0	0	0	0	0	0	0	0	0
1177/1122/2222	2	0	0	0	0	0	2	0	0	0	0	0	0		1177/1122/2222	0	0	0	0	0	1	0	0	0	0	0	0
1177/1155/2222	1	0	0	0	0	0	1	0	0	0	0	0	0		1177/1155/2222	0	0	0	0	0	1	0	0	0	0	0	0
1188/1155/2255	4	0	0	1	0	0	3	0	0	0	0	0	0		1188/1155/2255	0	0	0.25	0	0	0.75	0	0	0	0	0	0
1188/2233/2255	1	0	0	1	0	0	0	0	0	0	0	0	0		1188/2233/2255	0	0	1	0	0	0	0	0	0	0	0	0
1188/3355/2255	4	0	0	4	0	0	0	0	0	0	0	0	0		1188/3355/2255	0	0	1	0	0	0	0	0	0	0	0	0
1444/1155/5555	1	0	0	1	0	0	0	0	0	0	0	0	0		1444/1155/5555	0	0	1	0	0	0	0	0	0	0	0	0
2222/2222/2222	1	0	0	0	0	0	0	1	0	0	0	0	0		2222/2222/2222	0	0	0	0	0	0	1	0	0	0	0	0
2222/2222/2255	1	0	0	0	0	0	0	1	0	0	0	0	0		2222/2222/2255	0	0	0	0	0	0	1	0	0	0	0	0
2222/2233/2255	1	0	0	0	0	0	0	1	0	0	0	0	0		2222/2233/2255	0	0	0	0	0	0	1	0	0	0	0	0
2244/1122/2255	2	0	0	0	0	0	0	2	0	0	0	0	0		2244/1122/2255	0	0	0	0	0	0	1	0	0	0	0	0
2244/1122/2266	2	0	0	0	0	0	0	2	0	0	0	0	0		2244/1122/2266	0	0	0	0	0	0	1	0	0	0	0	0
2244/1155/2222	18	0	0	0	0	18	0	0	0	0	0	0	0		2244/1155/2222	0	0	0	0	1	0	0	0	0	0	0	0
2244/1155/2255	33	0	0	0	20	13	0	0	0	0	0	0	0		2244/1155/2255	0	0	0	0.606061	0.393939	0	0	0	0	0	0	0
2244/1155/2266	1	0	0	0	0	0	0	1	0	0	0	0	0		2244/1155/2266	0	0	0	0	0	0	1	0	0	0	0	0
2244/2255/2255	1	0	0	0	0	0	0	1	0	0	0	0	0		2244/2255/2255	0	0	0	0	0	0	1	0	0	0	0	0
2244/3355/2255	18	0	0	1	0	4	0	13	0	0	0	0	0		2244/3355/2255	0	0	0.0555556	0	0.222222	0	0.722222	0	0	0	0	0
3344/3355/2255	1	0	0	1	0	0	0	0	0	0	0	0	0		3344/3355/2255	0	0	1	0	0	0	0	0	0	0	0	0
4444/1122/2255	1	0	0	0	0	0	0	1	0	0	0	0	0		4444/1122/2255	0	0	0	0	0	0	1	0	0	0	0	0
4444/1155/2266	1	1	0	0	0	0	0	0	0	0	0	0	0		4444/1155/2266	1	0	0	0	0	0	0	0	0	0	0	0
4444/2233/2299	1	0	0	1	0	0	0	0	0	0	0	0	0		4444/2233/2299	0	0	1	0	0	0	0	0	0	0	0	0
4444/3355/2255	1	0	0	1	0	0	0	0	0	0	0	0	0		4444/3355/2255	0	0	1	0	0	0	0	0	0	0	0	0
4444/5555/2255	1	0	0	1	0	0	0	0	0	0	0	0	0		4444/5555/2255	0	0	1	0	0	0	0	0	0	0	0	0
4477/1155/2255	3	0	0	0	0	0	0	3	0	0	0	0	0		4477/1155/2255	0	0	0	0	0	0	1	0	0	0	0	0
4499/1155/2222	1	0	0	0	0	0	1	0	0	0	0	0	0		4499/1155/2222	0	0	0	0	0	1	0	0	0	0	0	0
4499/1155/2255	5	0	0	0	0	0	5	0	0	0	0	0	0		4499/1155/2255	0	0	0	0	0	1	0	0	0	0	0	0
4499/3355/2255	2	0	0	0	0	0	2	0	0	0	0	0	0		4499/3355/2255	0	0	0	0	0	1	0	0	0	0	0	0
AAT1+3+LAP3	n	IBE	BRT	M+WE	MED	SCN	EEU	ASIA	CAL	NAM	M+SA	AUS	AFR		AAT1+3+LAP3	IBE	BRT	M+WE	MED	SCN	EEU	ASIA	CAL	NAM	M+SA	AUS	AFR
sum	11852	1565	264	3046	1068	567	712	445	1780	517	461	1035	392
1111/1111/2255	1	0	0	1	0	0	0	0	0	0	0	0	0		1111/1111/2255	0	0	1	0	0	0	0	0	0	0	0	0
1111/1122/2222	65	1	6	2	1	0	50	0	1	0	4	0	0		1111/1122/2222	0.0153846	0.0923077	0.0307692	0.0153846	0	0.769231	0	0.0153846	0	0.0615385	0	0
1111/1122/2255	290	2	1	51	10	4	59	160	0	0	1	2	0		1111/1122/2255	0.00689655	0.00344828	0.175862	0.0344828	0.0137931	0.203448	0.551724	0	0	0.00344828	0.00689655	0
1111/1122/2266	66	0	0	1	7	0	1	35	12	0	10	0	0		1111/1122/2266	0	0	0.0151515	0.106061	0	0.0151515	0.530303	0.181818	0	0.151515	0	0
1111/1122/2299	1	0	0	1	0	0	0	0	0	0	0	0	0		1111/1122/2299	0	0	1	0	0	0	0	0	0	0	0	0
1111/1122/5555	9	0	0	2	0	0	1	5	0	0	0	1	0		1111/1122/5555	0	0	0.222222	0	0	0.111111	0.555556	0	0	0	0.111111	0
1111/1122/5566	3	0	0	0	0	0	0	0	3	0	0	0	0		1111/1122/5566	0	0	0	0	0	0	0	1	0	0	0	0
1111/1133/2255	1	0	0	1	0	0	0	0	0	0	0	0	0		1111/1133/2255	0	0	1	0	0	0	0	0	0	0	0	0
1111/1144/2266	2	0	0	0	2	0	0	0	0	0	0	0	0		1111/1144/2266	0	0	0	1	0	0	0	0	0	0	0	0
1111/1155/2222	2439	330	1	47	44	24	68	3	1424	50	229	166	53	0.1	1111/1155/2222	0.135301	0.000410004	0.0192702	0.0180402	0.0098401	0.0278803	0.00123001	0.583846	0.0205002	0.0938909	0.0680607	0.0217302
1111/1155/2255	1965	256	26	645	180	29	135	62	42	50	20	203	317	0.1	1111/1155/2255	0.13028	0.0132316	0.328244	0.0916031	0.0147583	0.0687023	0.0315522	0.021374	0.0254453	0.0101781	0.103308	0.161323
1111/1155/2266	578	209	24	33	65	0	0	3	8	0	5	212	19		1111/1155/2266	0.361592	0.0415225	0.0570934	0.112457	0	0	0.00519031	0.0138408	0	0.00865052	0.366782	0.032872
1111/1155/2299	12	3	0	9	0	0	0	0	0	0	0	0	0		1111/1155/2299	0.25	0	0.75	0	0	0	0	0	0	0	0	0
1111/1155/5555	33	3	0	18	0	4	2	0	0	1	0	5	0		1111/1155/5555	0.0909091	0	0.545455	0	0.121212	0.0606061	0	0	0.030303	0	0.151515	0
1111/1155/6666	10	9	0	1	0	0	0	0	0	0	0	0	0		1111/1155/6666	0.9	0	0.1	0	0	0	0	0	0	0	0	0
1111/1166/2222	9	0	0	0	0	0	9	0	0	0	0	0	0		1111/1166/2222	0	0	0	0	0	1	0	0	0	0	0	0
1111/1166/2255	10	0	0	0	0	0	10	0	0	0	0	0	0		1111/1166/2255	0	0	0	0	0	1	0	0	0	0	0	0
1111/1177/2255	1	0	0	1	0	0	0	0	0	0	0	0	0		1111/1177/2255	0	0	1	0	0	0	0	0	0	0	0	0
1111/1555/2255	9	0	0	9	0	0	0	0	0	0	0	0	0		1111/1555/2255	0	0	1	0	0	0	0	0	0	0	0	0
1111/2222/2222	45	0	0	0	0	5	27	13	0	0	0	0	0		1111/2222/2222	0	0	0	0	0.111111	0.6	0.288889	0	0	0	0	0
1111/2222/2255	71	3	0	18	0	8	23	16	0	0	0	3	0		1111/2222/2255	0.0422535	0	0.253521	0	0.112676	0.323944	0.225352	0	0	0	0.0422535	0
1111/2222/2266	11	6	0	0	0	0	0	5	0	0	0	0	0		1111/2222/2266	0.545455	0	0	0	0	0	0.454545	0	0	0	0	0
1111/2233/2222	26	1	0	5	0	2	16	2	0	0	0	0	0		1111/2233/2222	0.0384615	0	0.192308	0	0.0769231	0.615385	0.0769231	0	0	0	0	0
1111/2233/2255	317	5	2	232	8	13	31	8	3	10	0	5	0		1111/2233/2255	0.0157729	0.00630915	0.731861	0.0252366	0.0410095	0.0977918	0.0252366	0.00946372	0.0315457	0	0.0157729	0
1111/2233/2266	18	6	0	3	5	0	2	0	1	0	0	1	0		1111/2233/2266	0.333333	0	0.166667	0.277778	0	0.111111	0	0.0555556	0	0	0.0555556	0
1111/2233/2299	2	0	0	2	0	0	0	0	0	0	0	0	0		1111/2233/2299	0	0	1	0	0	0	0	0	0	0	0	0
1111/2233/5555	10	0	0	9	0	0	1	0	0	0	0	0	0		1111/2233/5555	0	0	0.9	0	0	0.1	0	0	0	0	0	0
1111/2255/2222	2	1	0	0	0	0	0	0	1	0	0	0	0		1111/2255/2222	0.5	0	0	0	0	0	0	0.5	0	0	0	0
1111/2255/2255	23	4	0	5	3	3	6	2	0	0	0	0	0		1111/2255/2255	0.173913	0	0.217391	0.130435	0.130435	0.26087	0.0869565	0	0	0	0	0
1111/2255/2266	2	0	0	1	0	0	0	0	0	0	0	1	0		1111/2255/2266	0	0	0.5	0	0	0	0	0	0	0	0.5	0
1111/2277/2255	3	0	0	0	0	0	0	3	0	0	0	0	0		1111/2277/2255	0	0	0	0	0	0	1	0	0	0	0	0
1111/3333/2255	3	0	0	3	0	0	0	0	0	0	0	0	0		1111/3333/2255	0	0	1	0	0	0	0	0	0	0	0	0
1111/3355/2222	71	2	3	18	10	9	7	2	12	0	3	5	0		1111/3355/2222	0.028169	0.0422535	0.253521	0.140845	0.126761	0.0985915	0.028169	0.169014	0	0.0422535	0.0704225	0
1111/3355/2244	1	0	0	1	0	0	0	0	0	0	0	0	0		1111/3355/2244	0	0	1	0	0	0	0	0	0	0	0	0
1111/3355/2255	2222	11	134	1177	189	201	51	52	99	119	98	91	0	0.1	1111/3355/2255	0.0049505	0.060306	0.529703	0.0850585	0.090459	0.0229523	0.0234023	0.0445545	0.0535554	0.0441044	0.0409541	0
1111/3355/2266	20	1	0	8	4	0	3	0	0	0	0	4	0		1111/3355/2266	0.05	0	0.4	0.2	0	0.15	0	0	0	0	0.2	0
1111/3355/2299	4	1	0	3	0	0	0	0	0	0	0	0	0		1111/3355/2299	0.25	0	0.75	0	0	0	0	0	0	0	0	0
1111/3355/4455	1	0	0	1	0	0	0	0	0	0	0	0	0		1111/3355/4455	0	0	1	0	0	0	0	0	0	0	0	0
1111/3355/5555	75	0	0	42	29	2	0	0	0	1	0	1	0		1111/3355/5555	0	0	0.56	0.386667	0.0266667	0	0	0	0.0133333	0	0.0133333	0
1111/3355/6666	3	0	0	2	1	0	0	0	0	0	0	0	0		1111/3355/6666	0	0	0.666667	0.333333	0	0	0	0	0	0	0	0
1111/5555/2222	33	0	0	5	0	13	4	0	0	0	0	11	0		1111/5555/2222	0	0	0.151515	0	0.393939	0.121212	0	0	0	0	0.333333	0
1111/5555/2255	642	2	13	146	22	204	120	69	0	14	36	16	0		1111/5555/2255	0.00311526	0.0202492	0.227414	0.0342679	0.317757	0.186916	0.107477	0	0.0218069	0.0560748	0.0249221	0
1111/5555/2266	17	1	0	6	9	0	1	0	0	0	0	0	0		1111/5555/2266	0.0588235	0	0.352941	0.529412	0	0.0588235	0	0	0	0	0	0
1111/5555/5555	26	0	0	3	8	4	1	0	0	0	10	0	0		1111/5555/5555	0	0	0.115385	0.307692	0.153846	0.0384615	0	0	0	0.384615	0	0
1111/5577/2222	1	0	0	0	0	0	1	0	0	0	0	0	0		1111/5577/2222	0	0	0	0	0	1	0	0	0	0	0	0
1111/5577/2255	1	0	0	0	0	0	1	0	0	0	0	0	0		1111/5577/2255	0	0	0	0	0	1	0	0	0	0	0	0
1111/5588/2255	130	130	0	0	0	0	0	0	0	0	0	0	0		1111/5588/2255	1	0	0	0	0	0	0	0	0	0	0	0
1111/5588/2266	2	2	0	0	0	0	0	0	0	0	0	0	0		1111/5588/2266	1	0	0	0	0	0	0	0	0	0	0	0
1122/1122/2222	2	0	0	0	0	0	2	0	0	0	0	0	0		1122/1122/2222	0	0	0	0	0	1	0	0	0	0	0	0
1122/1122/2255	4	0	0	1	1	0	2	0	0	0	0	0	0		1122/1122/2255	0	0	0.25	0.25	0	0.5	0	0	0	0	0	0
1122/1155/2222	3	0	0	0	1	0	2	0	0	0	0	0	0		1122/1155/2222	0	0	0	0.333333	0	0.666667	0	0	0	0	0	0
1122/1155/2244	1	0	0	1	0	0	0	0	0	0	0	0	0		1122/1155/2244	0	0	1	0	0	0	0	0	0	0	0	0
1122/1155/2255	217	1	0	122	57	0	23	3	0	11	0	0	0		1122/1155/2255	0.00460829	0	0.562212	0.262673	0	0.105991	0.0138249	0	0.0506912	0	0	0
1122/1155/2266	29	0	0	0	29	0	0	0	0	0	0	0	0		1122/1155/2266	0	0	0	1	0	0	0	0	0	0	0	0
1122/1155/4455	1	0	0	1	0	0	0	0	0	0	0	0	0		1122/1155/4455	0	0	1	0	0	0	0	0	0	0	0	0
1122/1155/5555	1	0	0	1	0	0	0	0	0	0	0	0	0		1122/1155/5555	0	0	1	0	0	0	0	0	0	0	0	0
1122/2222/2222	1	0	0	0	0	1	0	0	0	0	0	0	0		1122/2222/2222	0	0	0	0	1	0	0	0	0	0	0	0
1122/2222/2255	8	0	0	3	0	5	0	0	0	0	0	0	0		1122/2222/2255	0	0	0.375	0	0.625	0	0	0	0	0	0	0
1122/2233/2222	2	0	0	2	0	0	0	0	0	0	0	0	0		1122/2233/2222	0	0	1	0	0	0	0	0	0	0	0	0
1122/2233/2255	22	0	0	22	0	0	0	0	0	0	0	0	0		1122/2233/2255	0	0	1	0	0	0	0	0	0	0	0	0
1122/2255/2255	2	0	0	2	0	0	0	0	0	0	0	0	0		1122/2255/2255	0	0	1	0	0	0	0	0	0	0	0	0
1122/3333/2255	6	0	0	6	0	0	0	0	0	0	0	0	0		1122/3333/2255	0	0	1	0	0	0	0	0	0	0	0	0
1122/3355/2222	1	0	0	0	0	0	1	0	0	0	0	0	0		1122/3355/2222	0	0	0	0	0	1	0	0	0	0	0	0
1122/3355/2244	1	0	0	1	0	0	0	0	0	0	0	0	0		1122/3355/2244	0	0	1	0	0	0	0	0	0	0	0	0
1122/3355/2255	144	1	0	110	1	2	3	0	4	23	0	0	0		1122/3355/2255	0.00694444	0	0.763889	0.00694444	0.0138889	0.0208333	0	0.0277778	0.159722	0	0	0
1122/3355/5555	3	0	0	3	0	0	0	0	0	0	0	0	0		1122/3355/5555	0	0	1	0	0	0	0	0	0	0	0	0
1122/5555/2222	3	0	0	0	0	0	3	0	0	0	0	0	0		1122/5555/2222	0	0	0	0	0	1	0	0	0	0	0	0
1122/5555/2244	3	0	0	3	0	0	0	0	0	0	0	0	0		1122/5555/2244	0	0	1	0	0	0	0	0	0	0	0	0
1122/5555/2255	13	0	0	3	1	6	1	0	0	2	0	0	0		1122/5555/2255	0	0	0.230769	0.0769231	0.461538	0.0769231	0	0	0.153846	0	0	0
1122/5555/2266	1	0	0	0	0	0	1	0	0	0	0	0	0		1122/5555/2266	0	0	0	0	0	1	0	0	0	0	0	0
1133/1122/2255	7	0	0	7	0	0	0	0	0	0	0	0	0		1133/1122/2255	0	0	1	0	0	0	0	0	0	0	0	0
1133/1122/5555	1	0	0	1	0	0	0	0	0	0	0	0	0		1133/1122/5555	0	0	1	0	0	0	0	0	0	0	0	0
1133/1155/2255	32	0	0	31	0	0	0	0	0	1	0	0	0		1133/1155/2255	0	0	0.96875	0	0	0	0	0	0.03125	0	0	0
1133/1155/2266	1	0	0	0	0	0	0	0	0	0	0	1	0		1133/1155/2266	0	0	0	0	0	0	0	0	0	0	1	0
1133/1155/5555	6	0	0	6	0	0	0	0	0	0	0	0	0		1133/1155/5555	0	0	1	0	0	0	0	0	0	0	0	0
1133/1355/2255	2	0	0	1	0	0	0	0	1	0	0	0	0		1133/1355/2255	0	0	0.5	0	0	0	0	0.5	0	0	0	0
1133/2222/2255	14	0	0	14	0	0	0	0	0	0	0	0	0		1133/2222/2255	0	0	1	0	0	0	0	0	0	0	0	0
1133/2233/2222	1	0	0	1	0	0	0	0	0	0	0	0	0		1133/2233/2222	0	0	1	0	0	0	0	0	0	0	0	0
1133/2233/2255	22	0	1	21	0	0	0	0	0	0	0	0	0		1133/2233/2255	0	0.0454545	0.954545	0	0	0	0	0	0	0	0	0
1133/2233/5555	3	0	0	3	0	0	0	0	0	0	0	0	0		1133/2233/5555	0	0	1	0	0	0	0	0	0	0	0	0
1133/3355/2222	3	0	0	3	0	0	0	0	0	0	0	0	0		1133/3355/2222	0	0	1	0	0	0	0	0	0	0	0	0
1133/3355/2255	100	0	0	83	0	0	0	1	0	9	0	7	0		1133/3355/2255	0	0	0.83	0	0	0	0.01	0	0.09	0	0.07	0
1133/3355/2266	1	0	0	1	0	0	0	0	0	0	0	0	0		1133/3355/2266	0	0	1	0	0	0	0	0	0	0	0	0
1133/3355/5555	30	0	0	30	0	0	0	0	0	0	0	0	0		1133/3355/5555	0	0	1	0	0	0	0	0	0	0	0	0
1133/5555/2255	8	0	0	6	0	2	0	0	0	0	0	0	0		1133/5555/2255	0	0	0.75	0	0.25	0	0	0	0	0	0	0
1144/1122/2255	7	0	0	0	0	0	4	0	3	0	0	0	0		1144/1122/2255	0	0	0	0	0	0.571429	0	0.428571	0	0	0	0
1144/1155/2222	194	115	0	0	22	0	10	1	1	0	11	34	0		1144/1155/2222	0.592784	0	0	0.113402	0	0.0515464	0.00515464	0.00515464	0	0.056701	0.175258	0
1144/1155/2255	753	332	2	18	167	13	18	0	70	56	32	45	0		1144/1155/2255	0.440903	0.00265604	0.0239044	0.22178	0.0172643	0.0239044	0	0.0929615	0.0743692	0.0424967	0.059761	0
1144/1155/2266	537	59	50	24	184	0	0	0	0	4	2	211	3		1144/1155/2266	0.10987	0.0931099	0.0446927	0.342644	0	0	0	0	0.00744879	0.00372439	0.392924	0.00558659
1144/1155/4455	1	1	0	0	0	0	0	0	0	0	0	0	0		1144/1155/4455	1	0	0	0	0	0	0	0	0	0	0	0
1144/1155/5555	1	1	0	0	0	0	0	0	0	0	0	0	0		1144/1155/5555	1	0	0	0	0	0	0	0	0	0	0	0
1144/2222/2255	2	2	0	0	0	0	0	0	0	0	0	0	0		1144/2222/2255	1	0	0	0	0	0	0	0	0	0	0	0
1144/2233/2222	1	0	0	0	0	1	0	0	0	0	0	0	0		1144/2233/2222	0	0	0	0	1	0	0	0	0	0	0	0
1144/2233/2255	2	0	0	1	0	1	0	0	0	0	0	0	0		1144/2233/2255	0	0	0.5	0	0.5	0	0	0	0	0	0	0
1144/2255/2255	1	0	0	0	0	0	0	0	0	1	0	0	0		1144/2255/2255	0	0	0	0	0	0	0	0	1	0	0	0
1144/3355/2255	192	0	0	1	7	9	10	0	71	84	0	10	0		1144/3355/2255	0	0	0.00520833	0.0364583	0.046875	0.0520833	0	0.369792	0.4375	0	0.0520833	0
1144/5555/2222	1	1	0	0	0	0	0	0	0	0	0	0	0		1144/5555/2222	1	0	0	0	0	0	0	0	0	0	0	0
1144/5555/2255	4	1	0	0	1	1	1	0	0	0	0	0	0		1144/5555/2255	0.25	0	0	0.25	0.25	0.25	0	0	0	0	0	0
1144/5555/2266	1	0	1	0	0	0	0	0	0	0	0	0	0		1144/5555/2266	0	1	0	0	0	0	0	0	0	0	0	0
2244/1133/2255	1	0	0	0	0	0	0	0	0	1	0	0	0		2244/1133/2255	0	0	0	0	0	0	0	0	1	0	0	0
2244/1155/2255	79	0	0	0	0	0	0	0	23	56	0	0	0		2244/1155/2255	0	0	0	0	0	0	0	0.291139	0.708861	0	0	0
2244/1155/2266	1	0	0	0	0	0	1	0	0	0	0	0	0		2244/1155/2266	0	0	0	0	0	1	0	0	0	0	0	0
2244/3355/2255	13	0	0	0	0	0	0	0	1	12	0	0	0		2244/3355/2255	0	0	0	0	0	0	0	0.0769231	0.923077	0	0	0
3333/3355/2222	1	0	0	1	0	0	0	0	0	0	0	0	0		3333/3355/2222	0	0	1	0	0	0	0	0	0	0	0	0
3344/3355/2255	7	0	0	0	0	0	0	0	0	7	0	0	0		3344/3355/2255	0	0	0	0	0	0	0	0	1	0	0	0
4444/1155/2222	6	6	0	0	0	0	0	0	0	0	0	0	0		4444/1155/2222	1	0	0	0	0	0	0	0	0	0	0	0
4444/1155/2255	45	44	0	0	0	1	0	0	0	0	0	0	0		4444/1155/2255	0.977778	0	0	0	0.0222222	0	0	0	0	0	0	0
4444/1155/2266	10	10	0	0	0	0	0	0	0	0	0	0	0		4444/1155/2266	1	0	0	0	0	0	0	0	0	0	0	0
4444/1155/5555	1	1	0	0	0	0	0	0	0	0	0	0	0		4444/1155/5555	1	0	0	0	0	0	0	0	0	0	0	0
4444/2222/2266	1	1	0	0	0	0	0	0	0	0	0	0	0		4444/2222/2266	1	0	0	0	0	0	0	0	0	0	0	0
4444/3355/2255	5	0	0	0	0	0	0	0	0	5	0	0	0		4444/3355/2255	0	0	0	0	0	0	0	0	1	0	0	0
AAT1+2+3+LAP3	n	IBE	BRT	M+WE	MED	SCN	EEU	ASIA	CAL	NAM	M+SA	AUS	AFR		AAT1+2+3+LAP3	IBE	BRT	M+WE	MED	SCN	EEU	ASIA	CAL	NAM	M+SA	AUS	AFR
sum	11429	1563	253	2815	1054	555	661	436	1738	485	457	1020	392
1111/1111/1122/2222	46	1	0	0	1	0	41	0	0	0	3	0	0		1111/1111/1122/2222	0.0217391	0	0	0.0217391	0	0.891304	0	0	0	0.0652174	0	0
1111/1111/1122/2255	92	0	0	23	1	1	42	24	0	0	1	0	0		1111/1111/1122/2255	0	0	0.25	0.0108696	0.0108696	0.456522	0.26087	0	0	0.0108696	0	0
1111/1111/1122/2266	17	0	0	1	0	0	1	0	12	0	3	0	0		1111/1111/1122/2266	0	0	0.0588235	0	0	0.0588235	0	0.705882	0	0.176471	0	0
1111/1111/1122/5555	3	0	0	2	0	0	1	0	0	0	0	0	0		1111/1111/1122/5555	0	0	0.666667	0	0	0.333333	0	0	0	0	0	0
1111/1111/1122/5566	3	0	0	0	0	0	0	0	3	0	0	0	0		1111/1111/1122/5566	0	0	0	0	0	0	0	1	0	0	0	0
1111/1111/1133/2255	1	0	0	1	0	0	0	0	0	0	0	0	0		1111/1111/1133/2255	0	0	1	0	0	0	0	0	0	0	0	0
1111/1111/1155/2222	82	32	0	6	13	3	13	0	0	0	0	15	0		1111/1111/1155/2222	0.390244	0	0.0731707	0.158537	0.0365854	0.158537	0	0	0	0	0.182927	0
1111/1111/1155/2266	19	1	0	12	3	0	0	0	2	0	0	1	0		1111/1111/1155/2266	0.0526316	0	0.631579	0.157895	0	0	0	0.105263	0	0	0.0526316	0
1111/1111/1155/5555	8	0	0	7	0	0	1	0	0	0	0	0	0		1111/1111/1155/5555	0	0	0.875	0	0	0.125	0	0	0	0	0	0
1111/1111/1166/2222	9	0	0	0	0	0	9	0	0	0	0	0	0		1111/1111/1166/2222	0	0	0	0	0	1	0	0	0	0	0	0
1111/1111/1166/2255	10	0	0	0	0	0	10	0	0	0	0	0	0		1111/1111/1166/2255	0	0	0	0	0	1	0	0	0	0	0	0
1111/1111/2222/2222	26	0	0	0	0	0	26	0	0	0	0	0	0		1111/1111/2222/2222	0	0	0	0	0	1	0	0	0	0	0	0
1111/1111/2222/2255	43	0	0	7	0	1	19	14	0	0	0	2	0		1111/1111/2222/2255	0	0	0.162791	0	0.0232558	0.44186	0.325581	0	0	0	0.0465116	0
1111/1111/2222/2266	4	0	0	0	0	0	0	4	0	0	0	0	0		1111/1111/2222/2266	0	0	0	0	0	0	1	0	0	0	0	0
1111/1111/2233/2222	13	0	0	0	0	1	12	0	0	0	0	0	0		1111/1111/2233/2222	0	0	0	0	0.0769231	0.923077	0	0	0	0	0	0
1111/1111/2233/2255	131	0	0	101	0	7	18	1	3	0	0	1	0		1111/1111/2233/2255	0	0	0.770992	0	0.0534351	0.137405	0.00763359	0.0229008	0	0	0.00763359	0
1111/1111/2233/2266	2	0	0	0	0	0	2	0	0	0	0	0	0		1111/1111/2233/2266	0	0	0	0	0	1	0	0	0	0	0	0
1111/1111/2233/5555	2	0	0	2	0	0	0	0	0	0	0	0	0		1111/1111/2233/5555	0	0	1	0	0	0	0	0	0	0	0	0
1111/1111/2255/2255	6	0	0	1	2	0	2	1	0	0	0	0	0		1111/1111/2255/2255	0	0	0.166667	0.333333	0	0.333333	0.166667	0	0	0	0	0
1111/1111/2255/2266	1	0	0	1	0	0	0	0	0	0	0	0	0		1111/1111/2255/2266	0	0	1	0	0	0	0	0	0	0	0	0
1111/1111/3333/2255	3	0	0	3	0	0	0	0	0	0	0	0	0		1111/1111/3333/2255	0	0	1	0	0	0	0	0	0	0	0	0
1111/1111/3355/2222	15	0	0	3	0	2	3	1	1	0	2	3	0		1111/1111/3355/2222	0	0	0.2	0	0.133333	0.2	0.0666667	0.0666667	0	0.133333	0.2	0
1111/1111/3355/2255	955	2	47	670	76	35	42	3	6	27	39	8	0		1111/1111/3355/2255	0.00209424	0.0492147	0.701571	0.0795812	0.0366492	0.0439791	0.00314136	0.00628272	0.0282723	0.0408377	0.00837696	0
1111/1111/3355/2266	11	0	0	3	4	0	3	0	0	0	0	1	0		1111/1111/3355/2266	0	0	0.272727	0.363636	0	0.272727	0	0	0	0	0.0909091	0
1111/1111/3355/2299	3	0	0	3	0	0	0	0	0	0	0	0	0		1111/1111/3355/2299	0	0	1	0	0	0	0	0	0	0	0	0
1111/1111/3355/5555	24	0	0	11	12	1	0	0	0	0	0	0	0		1111/1111/3355/5555	0	0	0.458333	0.5	0.0416667	0	0	0	0	0	0	0
1111/1111/3355/6666	2	0	0	1	1	0	0	0	0	0	0	0	0		1111/1111/3355/6666	0	0	0.5	0.5	0	0	0	0	0	0	0	0
1111/1111/5555/2222	13	0	0	3	0	0	1	0	0	0	0	9	0		1111/1111/5555/2222	0	0	0.230769	0	0	0.0769231	0	0	0	0	0.692308	0
1111/1111/5555/2255	227	0	6	63	12	23	111	7	0	0	0	5	0		1111/1111/5555/2255	0	0.0264317	0.277533	0.0528634	0.101322	0.488987	0.030837	0	0	0	0.0220264	0
1111/1111/5555/2266	1	0	0	0	0	0	1	0	0	0	0	0	0		1111/1111/5555/2266	0	0	0	0	0	1	0	0	0	0	0	0
1111/1111/5555/5555	7	0	0	0	7	0	0	0	0	0	0	0	0		1111/1111/5555/5555	0	0	0	1	0	0	0	0	0	0	0	0
1111/1111/5577/2222	1	0	0	0	0	0	1	0	0	0	0	0	0		1111/1111/5577/2222	0	0	0	0	0	1	0	0	0	0	0	0
1111/1111/5577/2255	1	0	0	0	0	0	1	0	0	0	0	0	0		1111/1111/5577/2255	0	0	0	0	0	1	0	0	0	0	0	0
1111/1122/1122/2222	1	0	0	0	0	0	0	0	0	0	1	0	0		1111/1122/1122/2222	0	0	0	0	0	0	0	0	0	1	0	0
1111/1122/1122/2255	13	0	0	0	0	0	0	13	0	0	0	0	0		1111/1122/1122/2255	0	0	0	0	0	0	1	0	0	0	0	0
1111/1122/1122/2266	38	0	0	0	0	0	0	33	0	0	5	0	0		1111/1122/1122/2266	0	0	0	0	0	0	0.868421	0	0	0.131579	0	0
1111/1122/1155/2255	2	0	0	0	0	0	1	1	0	0	0	0	0		1111/1122/1155/2255	0	0	0	0	0	0.5	0.5	0	0	0	0	0
1111/1122/1155/2266	1	0	0	0	0	0	0	1	0	0	0	0	0		1111/1122/1155/2266	0	0	0	0	0	0	1	0	0	0	0	0
1111/1122/2222/2266	1	0	0	0	0	0	0	1	0	0	0	0	0		1111/1122/2222/2266	0	0	0	0	0	0	1	0	0	0	0	0
1111/1122/3355/2255	1	0	0	0	0	0	1	0	0	0	0	0	0		1111/1122/3355/2255	0	0	0	0	0	1	0	0	0	0	0	0
1111/1144/1111/2255	1	0	0	1	0	0	0	0	0	0	0	0	0		1111/1144/1111/2255	0	0	1	0	0	0	0	0	0	0	0	0
1111/1144/1122/2222	16	0	6	2	0	0	7	0	1	0	0	0	0		1111/1144/1122/2222	0	0.375	0.125	0	0	0.4375	0	0.0625	0	0	0	0
1111/1144/1122/2255	180	2	1	28	9	3	17	118	0	0	0	2	0		1111/1144/1122/2255	0.0111111	0.00555556	0.155556	0.05	0.0166667	0.0944444	0.655556	0	0	0	0.0111111	0
1111/1144/1122/2266	7	0	0	0	7	0	0	0	0	0	0	0	0		1111/1144/1122/2266	0	0	0	1	0	0	0	0	0	0	0	0
1111/1144/1122/2299	1	0	0	1	0	0	0	0	0	0	0	0	0		1111/1144/1122/2299	0	0	1	0	0	0	0	0	0	0	0	0
1111/1144/1122/5555	6	0	0	0	0	0	0	5	0	0	0	1	0		1111/1144/1122/5555	0	0	0	0	0	0	0.833333	0	0	0	0.166667	0
1111/1144/1144/2266	2	0	0	0	2	0	0	0	0	0	0	0	0		1111/1144/1144/2266	0	0	0	1	0	0	0	0	0	0	0	0
1111/1144/1155/2222	2334	298	1	41	31	3	53	3	1421	50	229	151	53	0.1	1111/1144/1155/2222	0.127678	0.000428449	0.0175664	0.0132819	0.00128535	0.0227078	0.00128535	0.608826	0.0214225	0.0981148	0.0646958	0.0227078
1111/1144/1155/2255	1571	255	15	443	153	4	74	51	11	42	18	188	317	0.1	1111/1144/1155/2255	0.162317	0.00954806	0.281986	0.0973902	0.00254615	0.0471038	0.0324634	0.00700191	0.0267346	0.0114577	0.119669	0.201782
1111/1144/1155/2266	555	206	24	21	62	0	0	1	6	0	5	211	19		1111/1144/1155/2266	0.371171	0.0432432	0.0378378	0.111712	0	0	0.0018018	0.0108108	0	0.00900901	0.38018	0.0342342
1111/1144/1155/2299	12	3	0	9	0	0	0	0	0	0	0	0	0		1111/1144/1155/2299	0.25	0	0.75	0	0	0	0	0	0	0	0	0
1111/1144/1155/5555	25	3	0	11	0	4	1	0	0	1	0	5	0		1111/1144/1155/5555	0.12	0	0.44	0	0.16	0.04	0	0	0.04	0	0.2	0
1111/1144/1155/6666	10	9	0	1	0	0	0	0	0	0	0	0	0		1111/1144/1155/6666	0.9	0	0.1	0	0	0	0	0	0	0	0	0
1111/1144/1177/2255	1	0	0	1	0	0	0	0	0	0	0	0	0		1111/1144/1177/2255	0	0	1	0	0	0	0	0	0	0	0	0
1111/1144/2222/2222	18	0	0	0	0	5	1	12	0	0	0	0	0		1111/1144/2222/2222	0	0	0	0	0.277778	0.0555556	0.666667	0	0	0	0	0
1111/1144/2222/2255	27	3	0	11	0	7	4	1	0	0	0	1	0		1111/1144/2222/2255	0.111111	0	0.407407	0	0.259259	0.148148	0.037037	0	0	0	0.037037	0
1111/1144/2222/2266	6	6	0	0	0	0	0	0	0	0	0	0	0		1111/1144/2222/2266	1	0	0	0	0	0	0	0	0	0	0	0
1111/1144/2233/2222	13	1	0	5	0	1	4	2	0	0	0	0	0		1111/1144/2233/2222	0.0769231	0	0.384615	0	0.0769231	0.307692	0.153846	0	0	0	0	0
1111/1144/2233/2255	183	5	2	129	8	6	13	6	0	10	0	4	0		1111/1144/2233/2255	0.0273224	0.010929	0.704918	0.0437158	0.0327869	0.0710383	0.0327869	0	0.0546448	0	0.0218579	0
1111/1144/2233/2266	16	6	0	3	5	0	0	0	1	0	0	1	0		1111/1144/2233/2266	0.375	0	0.1875	0.3125	0	0	0	0.0625	0	0	0.0625	0
1111/1144/2233/2299	1	0	0	1	0	0	0	0	0	0	0	0	0		1111/1144/2233/2299	0	0	1	0	0	0	0	0	0	0	0	0
1111/1144/2233/5555	8	0	0	7	0	0	1	0	0	0	0	0	0		1111/1144/2233/5555	0	0	0.875	0	0	0.125	0	0	0	0	0	0
1111/1144/2255/2222	2	1	0	0	0	0	0	0	1	0	0	0	0		1111/1144/2255/2222	0.5	0	0	0	0	0	0	0.5	0	0	0	0
1111/1144/2255/2255	16	4	0	4	1	3	4	0	0	0	0	0	0		1111/1144/2255/2255	0.25	0	0.25	0.0625	0.1875	0.25	0	0	0	0	0	0
1111/1144/2255/2266	1	0	0	0	0	0	0	0	0	0	0	1	0		1111/1144/2255/2266	0	0	0	0	0	0	0	0	0	0	1	0
1111/1144/2277/2255	3	0	0	0	0	0	0	3	0	0	0	0	0		1111/1144/2277/2255	0	0	0	0	0	0	1	0	0	0	0	0
1111/1144/3355/2222	56	2	3	15	10	7	4	1	11	0	1	2	0		1111/1144/3355/2222	0.0357143	0.0535714	0.267857	0.178571	0.125	0.0714286	0.0178571	0.196429	0	0.0178571	0.0357143	0
1111/1144/3355/2244	1	0	0	1	0	0	0	0	0	0	0	0	0		1111/1144/3355/2244	0	0	1	0	0	0	0	0	0	0	0	0
1111/1144/3355/2255	1225	9	87	498	113	162	6	36	92	80	59	83	0	0.1	1111/1144/3355/2255	0.00734694	0.0710204	0.406531	0.0922449	0.132245	0.00489796	0.0293878	0.075102	0.0653061	0.0481633	0.0677551	0
1111/1144/3355/2266	9	1	0	5	0	0	0	0	0	0	0	3	0		1111/1144/3355/2266	0.111111	0	0.555556	0	0	0	0	0	0	0	0.333333	0
1111/1144/3355/2299	1	1	0	0	0	0	0	0	0	0	0	0	0		1111/1144/3355/2299	1	0	0	0	0	0	0	0	0	0	0	0
1111/1144/3355/4455	1	0	0	1	0	0	0	0	0	0	0	0	0		1111/1144/3355/4455	0	0	1	0	0	0	0	0	0	0	0	0
1111/1144/3355/5555	51	0	0	31	17	1	0	0	0	1	0	1	0		1111/1144/3355/5555	0	0	0.607843	0.333333	0.0196078	0	0	0	0.0196078	0	0.0196078	0
1111/1144/3355/6666	1	0	0	1	0	0	0	0	0	0	0	0	0		1111/1144/3355/6666	0	0	1	0	0	0	0	0	0	0	0	0
1111/1144/5555/2222	20	0	0	2	0	13	3	0	0	0	0	2	0		1111/1144/5555/2222	0	0	0.1	0	0.65	0.15	0	0	0	0	0.1	0
1111/1144/5555/2255	413	2	7	81	10	181	9	62	0	14	36	11	0		1111/1144/5555/2255	0.00484262	0.0169492	0.196126	0.0242131	0.438257	0.0217918	0.150121	0	0.0338983	0.0871671	0.0266344	0
1111/1144/5555/2266	16	1	0	6	9	0	0	0	0	0	0	0	0		1111/1144/5555/2266	0.0625	0	0.375	0.5625	0	0	0	0	0	0	0	0
1111/1144/5555/5555	19	0	0	3	1	4	1	0	0	0	10	0	0		1111/1144/5555/5555	0	0	0.157895	0.0526316	0.210526	0.0526316	0	0	0	0.526316	0	0
1111/1144/5588/2255	130	130	0	0	0	0	0	0	0	0	0	0	0		1111/1144/5588/2255	1	0	0	0	0	0	0	0	0	0	0	0
1111/1144/5588/2266	2	2	0	0	0	0	0	0	0	0	0	0	0		1111/1144/5588/2266	1	0	0	0	0	0	0	0	0	0	0	0
1111/1177/1122/2222	2	0	0	0	0	0	2	0	0	0	0	0	0		1111/1177/1122/2222	0	0	0	0	0	1	0	0	0	0	0	0
1111/1177/1155/2222	1	0	0	0	0	0	1	0	0	0	0	0	0		1111/1177/1155/2222	0	0	0	0	0	1	0	0	0	0	0	0
1111/1188/1155/2255	3	0	0	0	0	0	3	0	0	0	0	0	0		1111/1188/1155/2255	0	0	0	0	0	1	0	0	0	0	0	0
1111/1188/2233/2255	1	0	0	1	0	0	0	0	0	0	0	0	0		1111/1188/2233/2255	0	0	1	0	0	0	0	0	0	0	0	0
1111/1188/3355/2255	1	0	0	1	0	0	0	0	0	0	0	0	0		1111/1188/3355/2255	0	0	1	0	0	0	0	0	0	0	0	0
1111/2222/2222/2222	1	0	0	0	0	0	0	1	0	0	0	0	0		1111/2222/2222/2222	0	0	0	0	0	0	1	0	0	0	0	0
1111/2222/2222/2255	1	0	0	0	0	0	0	1	0	0	0	0	0		1111/2222/2222/2255	0	0	0	0	0	0	1	0	0	0	0	0
1111/2222/2233/2255	1	0	0	0	0	0	0	1	0	0	0	0	0		1111/2222/2233/2255	0	0	0	0	0	0	1	0	0	0	0	0
1111/2244/1122/2255	2	0	0	0	0	0	0	2	0	0	0	0	0		1111/2244/1122/2255	0	0	0	0	0	0	1	0	0	0	0	0
1111/2244/1122/2266	2	0	0	0	0	0	0	2	0	0	0	0	0		1111/2244/1122/2266	0	0	0	0	0	0	1	0	0	0	0	0
1111/2244/1155/2222	18	0	0	0	0	18	0	0	0	0	0	0	0		1111/2244/1155/2222	0	0	0	0	1	0	0	0	0	0	0	0
1111/2244/1155/2255	33	0	0	0	20	13	0	0	0	0	0	0	0		1111/2244/1155/2255	0	0	0	0.606061	0.393939	0	0	0	0	0	0	0
1111/2244/1155/2266	1	0	0	0	0	0	0	1	0	0	0	0	0		1111/2244/1155/2266	0	0	0	0	0	0	1	0	0	0	0	0
1111/2244/2255/2255	1	0	0	0	0	0	0	1	0	0	0	0	0		1111/2244/2255/2255	0	0	0	0	0	0	1	0	0	0	0	0
1111/2244/3355/2255	18	0	0	1	0	4	0	13	0	0	0	0	0		1111/2244/3355/2255	0	0	0.0555556	0	0.222222	0	0.722222	0	0	0	0	0
1111/3344/3355/2255	1	0	0	1	0	0	0	0	0	0	0	0	0		1111/3344/3355/2255	0	0	1	0	0	0	0	0	0	0	0	0
1111/4444/1122/2255	1	0	0	0	0	0	0	1	0	0	0	0	0		1111/4444/1122/2255	0	0	0	0	0	0	1	0	0	0	0	0
1111/4444/1155/2266	1	1	0	0	0	0	0	0	0	0	0	0	0		1111/4444/1155/2266	1	0	0	0	0	0	0	0	0	0	0	0
1111/4444/2233/2299	1	0	0	1	0	0	0	0	0	0	0	0	0		1111/4444/2233/2299	0	0	1	0	0	0	0	0	0	0	0	0
1111/4444/3355/2255	1	0	0	1	0	0	0	0	0	0	0	0	0		1111/4444/3355/2255	0	0	1	0	0	0	0	0	0	0	0	0
1111/4444/5555/2255	1	0	0	1	0	0	0	0	0	0	0	0	0		1111/4444/5555/2255	0	0	1	0	0	0	0	0	0	0	0	0
1111/4477/1155/2255	3	0	0	0	0	0	0	3	0	0	0	0	0		1111/4477/1155/2255	0	0	0	0	0	0	1	0	0	0	0	0
1111/4499/1155/2222	1	0	0	0	0	0	1	0	0	0	0	0	0		1111/4499/1155/2222	0	0	0	0	0	1	0	0	0	0	0	0
1111/4499/1155/2255	5	0	0	0	0	0	5	0	0	0	0	0	0		1111/4499/1155/2255	0	0	0	0	0	1	0	0	0	0	0	0
1111/4499/3355/2255	2	0	0	0	0	0	2	0	0	0	0	0	0		1111/4499/3355/2255	0	0	0	0	0	1	0	0	0	0	0	0
1112/1111/1122/2222	1	0	0	0	0	0	1	0	0	0	0	0	0		1112/1111/1122/2222	0	0	0	0	0	1	0	0	0	0	0	0
1122/1111/1122/2222	2	0	0	0	0	0	2	0	0	0	0	0	0		1122/1111/1122/2222	0	0	0	0	0	1	0	0	0	0	0	0
1122/1111/1122/2255	3	0	0	1	1	0	1	0	0	0	0	0	0		1122/1111/1122/2255	0	0	0.333333	0.333333	0	0.333333	0	0	0	0	0	0
1122/1111/1155/2222	3	0	0	0	1	0	2	0	0	0	0	0	0		1122/1111/1155/2222	0	0	0	0.333333	0	0.666667	0	0	0	0	0	0
1122/1111/1155/2244	1	0	0	1	0	0	0	0	0	0	0	0	0		1122/1111/1155/2244	0	0	1	0	0	0	0	0	0	0	0	0
1122/1111/1155/2255	185	0	0	106	56	0	15	1	0	7	0	0	0		1122/1111/1155/2255	0	0	0.572973	0.302703	0	0.0810811	0.00540541	0	0.0378378	0	0	0
1122/1111/1155/2266	29	0	0	0	29	0	0	0	0	0	0	0	0		1122/1111/1155/2266	0	0	0	1	0	0	0	0	0	0	0	0
1122/1111/2233/2255	2	0	0	2	0	0	0	0	0	0	0	0	0		1122/1111/2233/2255	0	0	1	0	0	0	0	0	0	0	0	0
1122/1111/3333/2255	1	0	0	1	0	0	0	0	0	0	0	0	0		1122/1111/3333/2255	0	0	1	0	0	0	0	0	0	0	0	0
1122/1111/3355/2222	1	0	0	0	0	0	1	0	0	0	0	0	0		1122/1111/3355/2222	0	0	0	0	0	1	0	0	0	0	0	0
1122/1111/3355/2255	25	0	0	13	1	0	2	0	1	8	0	0	0		1122/1111/3355/2255	0	0	0.52	0.04	0	0.08	0	0.04	0.32	0	0	0
1122/1111/3355/5555	1	0	0	1	0	0	0	0	0	0	0	0	0		1122/1111/3355/5555	0	0	1	0	0	0	0	0	0	0	0	0
1122/1111/5555/2222	1	0	0	0	0	0	1	0	0	0	0	0	0		1122/1111/5555/2222	0	0	0	0	0	1	0	0	0	0	0	0
1122/1111/5555/2255	3	0	0	0	1	1	0	0	0	1	0	0	0		1122/1111/5555/2255	0	0	0	0.333333	0.333333	0	0	0	0.333333	0	0	0
1122/1111/5555/2266	1	0	0	0	0	0	1	0	0	0	0	0	0		1122/1111/5555/2266	0	0	0	0	0	1	0	0	0	0	0	0
1122/1144/1122/2255	1	0	0	0	0	0	1	0	0	0	0	0	0		1122/1144/1122/2255	0	0	0	0	0	1	0	0	0	0	0	0
1122/1144/1155/2255	25	1	0	10	1	0	8	2	0	3	0	0	0		1122/1144/1155/2255	0.04	0	0.4	0.04	0	0.32	0.08	0	0.12	0	0	0
1122/1144/1155/4455	1	0	0	1	0	0	0	0	0	0	0	0	0		1122/1144/1155/4455	0	0	1	0	0	0	0	0	0	0	0	0
1122/1144/1155/5555	1	0	0	1	0	0	0	0	0	0	0	0	0		1122/1144/1155/5555	0	0	1	0	0	0	0	0	0	0	0	0
1122/1144/2222/2222	1	0	0	0	0	1	0	0	0	0	0	0	0		1122/1144/2222/2222	0	0	0	0	1	0	0	0	0	0	0	0
1122/1144/2222/2255	8	0	0	3	0	5	0	0	0	0	0	0	0		1122/1144/2222/2255	0	0	0.375	0	0.625	0	0	0	0	0	0	0
1122/1144/2233/2222	2	0	0	2	0	0	0	0	0	0	0	0	0		1122/1144/2233/2222	0	0	1	0	0	0	0	0	0	0	0	0
1122/1144/2233/2255	20	0	0	20	0	0	0	0	0	0	0	0	0		1122/1144/2233/2255	0	0	1	0	0	0	0	0	0	0	0	0
1122/1144/2255/2255	2	0	0	2	0	0	0	0	0	0	0	0	0		1122/1144/2255/2255	0	0	1	0	0	0	0	0	0	0	0	0
1122/1144/3333/2255	5	0	0	5	0	0	0	0	0	0	0	0	0		1122/1144/3333/2255	0	0	1	0	0	0	0	0	0	0	0	0
1122/1144/3355/2244	1	0	0	1	0	0	0	0	0	0	0	0	0		1122/1144/3355/2244	0	0	1	0	0	0	0	0	0	0	0	0
1122/1144/3355/2255	113	1	0	95	0	2	1	0	3	11	0	0	0		1122/1144/3355/2255	0.00884956	0	0.840708	0	0.0176991	0.00884956	0	0.0265487	0.0973451	0	0	0
1122/1144/3355/5555	1	0	0	1	0	0	0	0	0	0	0	0	0		1122/1144/3355/5555	0	0	1	0	0	0	0	0	0	0	0	0
1122/1144/5555/2222	2	0	0	0	0	0	2	0	0	0	0	0	0		1122/1144/5555/2222	0	0	0	0	0	1	0	0	0	0	0	0
1122/1144/5555/2244	3	0	0	3	0	0	0	0	0	0	0	0	0		1122/1144/5555/2244	0	0	1	0	0	0	0	0	0	0	0	0
1122/1144/5555/2255	10	0	0	3	0	5	1	0	0	1	0	0	0		1122/1144/5555/2255	0	0	0.3	0	0.5	0.1	0	0	0.1	0	0	0
1133/1111/1122/2255	5	0	0	5	0	0	0	0	0	0	0	0	0		1133/1111/1122/2255	0	0	1	0	0	0	0	0	0	0	0	0
1133/1111/1122/5555	1	0	0	1	0	0	0	0	0	0	0	0	0		1133/1111/1122/5555	0	0	1	0	0	0	0	0	0	0	0	0
1133/1111/1155/2255	16	0	0	16	0	0	0	0	0	0	0	0	0		1133/1111/1155/2255	0	0	1	0	0	0	0	0	0	0	0	0
1133/1111/1155/2266	1	0	0	0	0	0	0	0	0	0	0	1	0		1133/1111/1155/2266	0	0	0	0	0	0	0	0	0	0	1	0
1133/1111/1155/5555	4	0	0	4	0	0	0	0	0	0	0	0	0		1133/1111/1155/5555	0	0	1	0	0	0	0	0	0	0	0	0
1133/1111/2233/2255	14	0	0	14	0	0	0	0	0	0	0	0	0		1133/1111/2233/2255	0	0	1	0	0	0	0	0	0	0	0	0
1133/1111/2233/5555	1	0	0	1	0	0	0	0	0	0	0	0	0		1133/1111/2233/5555	0	0	1	0	0	0	0	0	0	0	0	0
1133/1111/3355/2222	3	0	0	3	0	0	0	0	0	0	0	0	0		1133/1111/3355/2222	0	0	1	0	0	0	0	0	0	0	0	0
1133/1111/3355/2255	56	0	0	48	0	0	0	1	0	6	0	1	0		1133/1111/3355/2255	0	0	0.857143	0	0	0	0.0178571	0	0.107143	0	0.0178571	0
1133/1111/3355/5555	2	0	0	2	0	0	0	0	0	0	0	0	0		1133/1111/3355/5555	0	0	1	0	0	0	0	0	0	0	0	0
1133/1111/5555/2255	3	0	0	3	0	0	0	0	0	0	0	0	0		1133/1111/5555/2255	0	0	1	0	0	0	0	0	0	0	0	0
1133/1144/1122/2255	2	0	0	2	0	0	0	0	0	0	0	0	0		1133/1144/1122/2255	0	0	1	0	0	0	0	0	0	0	0	0
1133/1144/1155/2255	15	0	0	14	0	0	0	0	0	1	0	0	0		1133/1144/1155/2255	0	0	0.933333	0	0	0	0	0	0.0666667	0	0	0
1133/1144/1155/5555	1	0	0	1	0	0	0	0	0	0	0	0	0		1133/1144/1155/5555	0	0	1	0	0	0	0	0	0	0	0	0
1133/1144/2222/2255	14	0	0	14	0	0	0	0	0	0	0	0	0		1133/1144/2222/2255	0	0	1	0	0	0	0	0	0	0	0	0
1133/1144/2233/2222	1	0	0	1	0	0	0	0	0	0	0	0	0		1133/1144/2233/2222	0	0	1	0	0	0	0	0	0	0	0	0
1133/1144/2233/2255	7	0	1	6	0	0	0	0	0	0	0	0	0		1133/1144/2233/2255	0	0.142857	0.857143	0	0	0	0	0	0	0	0	0
1133/1144/2233/5555	2	0	0	2	0	0	0	0	0	0	0	0	0		1133/1144/2233/5555	0	0	1	0	0	0	0	0	0	0	0	0
1133/1144/3355/2255	39	0	0	31	0	0	0	0	0	2	0	6	0		1133/1144/3355/2255	0	0	0.794872	0	0	0	0	0	0.0512821	0	0.153846	0
1133/1144/3355/2266	1	0	0	1	0	0	0	0	0	0	0	0	0		1133/1144/3355/2266	0	0	1	0	0	0	0	0	0	0	0	0
1133/1144/3355/5555	28	0	0	28	0	0	0	0	0	0	0	0	0		1133/1144/3355/5555	0	0	1	0	0	0	0	0	0	0	0	0
1133/1144/5555/2255	5	0	0	3	0	2	0	0	0	0	0	0	0		1133/1144/5555/2255	0	0	0.6	0	0.4	0	0	0	0	0	0	0
1133/1188/1155/2255	1	0	0	1	0	0	0	0	0	0	0	0	0		1133/1188/1155/2255	0	0	1	0	0	0	0	0	0	0	0	0
1133/1188/3355/2255	3	0	0	3	0	0	0	0	0	0	0	0	0		1133/1188/3355/2255	0	0	1	0	0	0	0	0	0	0	0	0
1144/1111/1122/2255	7	0	0	0	0	0	4	0	3	0	0	0	0		1144/1111/1122/2255	0	0	0	0	0	0.571429	0	0.428571	0	0	0	0
1144/1111/1155/2222	11	1	0	0	0	0	10	0	0	0	0	0	0		1144/1111/1155/2222	0.0909091	0	0	0	0	0.909091	0	0	0	0	0	0
1144/1111/1155/2255	105	0	1	0	0	9	17	0	59	18	0	1	0		1144/1111/1155/2255	0	0.00952381	0	0	0.0857143	0.161905	0	0.561905	0.171429	0	0.00952381	0
1144/1111/1155/2266	6	0	0	0	6	0	0	0	0	0	0	0	0		1144/1111/1155/2266	0	0	0	1	0	0	0	0	0	0	0	0
1144/1111/2233/2222	1	0	0	0	0	1	0	0	0	0	0	0	0		1144/1111/2233/2222	0	0	0	0	1	0	0	0	0	0	0	0
1144/1111/2233/2255	1	0	0	0	0	1	0	0	0	0	0	0	0		1144/1111/2233/2255	0	0	0	0	1	0	0	0	0	0	0	0
1144/1111/3355/2255	102	0	0	0	5	5	10	0	60	22	0	0	0		1144/1111/3355/2255	0	0	0	0.0490196	0.0490196	0.0980392	0	0.588235	0.215686	0	0	0
1144/1111/5555/2255	1	0	0	0	1	0	0	0	0	0	0	0	0		1144/1111/5555/2255	0	0	0	1	0	0	0	0	0	0	0	0
1144/1144/1155/2222	183	114	0	0	22	0	0	1	1	0	11	34	0		1144/1144/1155/2222	0.622951	0	0	0.120219	0	0	0.00546448	0.00546448	0	0.0601093	0.185792	0
1144/1144/1155/2255	640	332	1	18	167	4	1	0	6	35	32	44	0		1144/1144/1155/2255	0.51875	0.0015625	0.028125	0.260937	0.00625	0.0015625	0	0.009375	0.0546875	0.05	0.06875	0
1144/1144/1155/2266	524	59	50	24	171	0	0	0	0	4	2	211	3		1144/1144/1155/2266	0.112595	0.0954198	0.0458015	0.326336	0	0	0	0	0.00763359	0.00381679	0.402672	0.00572519
1144/1144/1155/4455	1	1	0	0	0	0	0	0	0	0	0	0	0		1144/1144/1155/4455	1	0	0	0	0	0	0	0	0	0	0	0
1144/1144/1155/5555	1	1	0	0	0	0	0	0	0	0	0	0	0		1144/1144/1155/5555	1	0	0	0	0	0	0	0	0	0	0	0
1144/1144/2222/2255	2	2	0	0	0	0	0	0	0	0	0	0	0		1144/1144/2222/2255	1	0	0	0	0	0	0	0	0	0	0	0
1144/1144/2233/2255	1	0	0	1	0	0	0	0	0	0	0	0	0		1144/1144/2233/2255	0	0	1	0	0	0	0	0	0	0	0	0
1144/1144/2255/2255	1	0	0	0	0	0	0	0	0	1	0	0	0		1144/1144/2255/2255	0	0	0	0	0	0	0	0	1	0	0	0
1144/1144/3355/2255	88	0	0	1	2	4	0	0	10	61	0	10	0		1144/1144/3355/2255	0	0	0.0113636	0.0227273	0.0454545	0	0	0.113636	0.693182	0	0.113636	0
1144/1144/5555/2222	1	1	0	0	0	0	0	0	0	0	0	0	0		1144/1144/5555/2222	1	0	0	0	0	0	0	0	0	0	0	0
1144/1144/5555/2255	3	1	0	0	0	1	1	0	0	0	0	0	0		1144/1144/5555/2255	0.333333	0	0	0	0.333333	0.333333	0	0	0	0	0	0
1144/1144/5555/2266	1	0	1	0	0	0	0	0	0	0	0	0	0		1144/1144/5555/2266	0	1	0	0	0	0	0	0	0	0	0	0
2244/1111/1133/2255	1	0	0	0	0	0	0	0	0	1	0	0	0		2244/1111/1133/2255	0	0	0	0	0	0	0	0	1	0	0	0
2244/1111/1155/2255	35	0	0	0	0	0	0	0	22	13	0	0	0		2244/1111/1155/2255	0	0	0	0	0	0	0	0.628571	0.371429	0	0	0
2244/1111/1155/2266	1	0	0	0	0	0	1	0	0	0	0	0	0		2244/1111/1155/2266	0	0	0	0	0	1	0	0	0	0	0	0
2244/1111/3355/2255	10	0	0	0	0	0	0	0	0	10	0	0	0		2244/1111/3355/2255	0	0	0	0	0	0	0	0	1	0	0	0
2244/1144/1155/2255	44	0	0	0	0	0	0	0	1	43	0	0	0		2244/1144/1155/2255	0	0	0	0	0	0	0	0.0227273	0.977273	0	0	0
2244/1144/3355/2255	3	0	0	0	0	0	0	0	1	2	0	0	0		2244/1144/3355/2255	0	0	0	0	0	0	0	0.333333	0.666667	0	0	0
3333/1111/3355/2222	1	0	0	1	0	0	0	0	0	0	0	0	0		3333/1111/3355/2222	0	0	1	0	0	0	0	0	0	0	0	0
3344/1111/3355/2255	1	0	0	0	0	0	0	0	0	1	0	0	0		3344/1111/3355/2255	0	0	0	0	0	0	0	0	1	0	0	0
3344/1144/3355/2255	4	0	0	0	0	0	0	0	0	4	0	0	0		3344/1144/3355/2255	0	0	0	0	0	0	0	0	1	0	0	0
4444/1111/3355/2255	3	0	0	0	0	0	0	0	0	3	0	0	0		4444/1111/3355/2255	0	0	0	0	0	0	0	0	1	0	0	0
4444/1144/1155/2222	6	6	0	0	0	0	0	0	0	0	0	0	0		4444/1144/1155/2222	1	0	0	0	0	0	0	0	0	0	0	0
4444/1144/1155/2255	45	44	0	0	0	1	0	0	0	0	0	0	0		4444/1144/1155/2255	0.977778	0	0	0	0.0222222	0	0	0	0	0	0	0
4444/1144/1155/2266	10	10	0	0	0	0	0	0	0	0	0	0	0		4444/1144/1155/2266	1	0	0	0	0	0	0	0	0	0	0	0
4444/1144/1155/5555	1	1	0	0	0	0	0	0	0	0	0	0	0		4444/1144/1155/5555	1	0	0	0	0	0	0	0	0	0	0	0
4444/1144/2222/2266	1	1	0	0	0	0	0	0	0	0	0	0	0		4444/1144/2222/2266	1	0	0	0	0	0	0	0	0	0	0	0
4444/1144/3355/2255	2	0	0	0	0	0	0	0	0	2	0	0	0		4444/1144/3355/2255	0	0	0	0	0	0	0	0	1	0	0	0
Multilocus	n	IBE	BRT	M+WE	MED	SCN	EEU	ASIA	CAL	NAM	M+SA	AUS	AFR		Multilocus	IBE	BRT	M+WE	MED	SCN	EEU	ASIA	CAL	NAM	M+SA	AUS	AFR
sum	8076	1102	165	1641	592	468	677	281	1203	189	423	943	392		sum
111111441155/11112222/2222	1472	150	1	3	17	0	13	1	876	49	212	99	51	0.1	111111441155/11112222/2222	0.101902	0.000679348	0.00203804	0.0115489	0	0.00883152	0.000679348	0.595109	0.033288	0.144022	0.0672554	0.0346467
111111443355/11111122/2255	553	6	43	166	76	97	4	13	66	6	34	42	0		111111443355/11111122/2255	0.0108499	0.0777577	0.300181	0.137432	0.175407	0.00723327	0.0235081	0.119349	0.0108499	0.0614828	0.0759494	0
111111441155/11112222/2255	415	62	0	0	43	0	19	0	2	0	8	89	192		111111441155/11112222/2255	0.149398	0	0	0.103614	0	0.0457831	0	0.00481928	0	0.0192771	0.214458	0.462651
111111441155/11111122/2255	399	126	9	44	12	3	22	15	2	2	4	36	124		111111441155/11111122/2255	0.315789	0.0225564	0.110276	0.0300752	0.0075188	0.0551378	0.037594	0.00501253	0.00501253	0.0100251	0.0902256	0.310777
111111113355/11112233/2255	295	0	1	259	1	4	10	0	0	4	15	1	0		111111113355/11112233/2255	0	0.00338983	0.877966	0.00338983	0.0135593	0.0338983	0	0	0.0135593	0.0508475	0.00338983	0
111111441155/11112233/2255	293	2	2	206	31	0	22	2	4	4	6	14	0		111111441155/11112233/2255	0.00682594	0.00682594	0.703072	0.105802	0	0.0750853	0.00682594	0.0136519	0.0136519	0.0204778	0.0477816	0
111111113355/11111122/2255	274	1	24	130	31	20	16	3	3	15	24	7	0		111111113355/11111122/2255	0.00364964	0.0875912	0.474453	0.113139	0.0729927	0.0583942	0.0109489	0.0109489	0.0547445	0.0875912	0.0255474	0
111111445555/11111122/2255	272	1	4	26	9	157	9	47	0	1	9	9	0		111111445555/11111122/2255	0.00367647	0.0147059	0.0955882	0.0330882	0.577206	0.0330882	0.172794	0	0.00367647	0.0330882	0.0330882	0
111111441155/11112222/2266	254	79	18	3	37	0	0	0	4	0	5	98	10		111111441155/11112222/2266	0.311024	0.0708661	0.011811	0.145669	0	0	0	0.015748	0	0.019685	0.385827	0.0393701
111111443355/11112233/2255	224	1	23	96	23	1	0	1	6	10	23	40	0		111111443355/11112233/2255	0.00446429	0.102679	0.428571	0.102679	0.00446429	0	0.00446429	0.0267857	0.0446429	0.102679	0.178571	0
111111441155/11111122/2266	198	71	6	8	2	0	0	1	0	0	0	101	9		111111441155/11111122/2266	0.358586	0.030303	0.040404	0.010101	0	0	0.00505051	0	0	0	0.510101	0.0454545
111111441155/11111122/2222	198	95	0	1	7	3	40	0	14	0	3	33	2		111111441155/11111122/2222	0.479798	0	0.00505051	0.0353535	0.0151515	0.20202	0	0.0707071	0	0.0151515	0.166667	0.010101
111111115555/11111122/2255	172	0	5	27	0	21	109	6	0	0	0	4	0		111111115555/11111122/2255	0	0.0290698	0.156977	0	0.122093	0.633721	0.0348837	0	0	0	0.0232558	0
114411441155/11111122/2266	162	6	6	2	0	0	0	0	0	0	0	145	3		114411441155/11111122/2266	0.037037	0.037037	0.0123457	0	0	0	0	0	0	0	0.895062	0.0185185
114411441155/11112222/2266	135	52	2	20	3	0	0	0	0	4	1	53	0		114411441155/11112222/2266	0.385185	0.0148148	0.148148	0.0222222	0	0	0	0	0.0296296	0.00740741	0.392593	0
111111111155/11111122/2255	131	0	5	45	2	9	37	3	14	3	1	12	0		111111111155/11111122/2255	0	0.0381679	0.343511	0.0152672	0.0687023	0.282443	0.0229008	0.10687	0.0229008	0.00763359	0.0916031	0
114411441155/11112222/2255	113	40	0	9	15	0	0	0	0	16	11	22	0		114411441155/11112222/2255	0.353982	0	0.079646	0.132743	0	0	0	0	0.141593	0.0973451	0.19469	0
114411441155/11111122/2255	98	78	0	2	0	2	1	0	2	0	0	13	0		114411441155/11111122/2255	0.795918	0	0.0204082	0	0.0204082	0.0102041	0	0.0204082	0	0	0.132653	0
114411441155/11112222/2222	79	64	0	0	0	0	0	0	0	0	7	8	0		114411441155/11112222/2222	0.810127	0	0	0	0	0	0	0	0	0.0886076	0.101266	0
114411441155/11111122/2222	73	47	0	0	0	0	0	1	0	0	1	24	0		114411441155/11111122/2222	0.643836	0	0	0	0	0	0.0136986	0	0	0.0136986	0.328767	0
114411111155/11111122/2255	69	0	0	0	0	9	7	0	40	12	0	1	0		114411111155/11111122/2255	0	0	0	0	0.130435	0.101449	0	0.57971	0.173913	0	0.0144928	0
111111445588/11111122/2255	65	65	0	0	0	0	0	0	0	0	0	0	0		111111445588/11111122/2255	1	0	0	0	0	0	0	0	0	0	0	0
111111445555/11112233/2255	58	1	1	26	0	6	0	0	0	0	24	0	0		111111445555/11112233/2255	0.0172414	0.0172414	0.448276	0	0.103448	0	0	0	0	0.413793	0	0
111111442233/11111122/2255	70	1	1	39	6	5	10	6	0	0	0	2	0		111111442233/11111122/2255	0.0142857	0.0142857	0.557143	0.0857143	0.0714286	0.142857	0.0857143	0	0	0	0.0285714	0
112211111155/11111122/2255	53	0	0	2	35	0	15	1	0	0	0	0	0		112211111155/11111122/2255	0	0	0.0377358	0.660377	0	0.283019	0.0188679	0	0	0	0	0
111111112233/11112233/2255	56	0	0	56	0	0	0	0	0	0	0	0	0		111111112233/11112233/2255	0	0	1	0	0	0	0	0	0	0	0	0
111111442233/11112233/2255	48	1	1	41	2	0	1	0	0	0	0	2	0		111111442233/11112233/2255	0.0208333	0.0208333	0.854167	0.0416667	0	0.0208333	0	0	0	0	0.0416667	0
111111441155/11113333/2255	48	0	0	1	46	0	0	1	0	0	0	0	0		111111441155/11113333/2255	0	0	0.0208333	0.958333	0	0	0.0208333	0	0	0	0	0
111111443355/11111122/2222	42	2	1	7	8	7	4	0	11	0	0	2	0		111111443355/11111122/2222	0.047619	0.0238095	0.166667	0.190476	0.166667	0.0952381	0	0.261905	0	0	0.047619	0
114411113355/11111122/2255	42	0	0	0	5	5	0	0	28	4	0	0	0		114411113355/11111122/2255	0	0	0	0.119048	0.119048	0	0	0.666667	0.0952381	0	0	0
111111111122/11111122/2255	42	0	0	10	0	1	19	11	0	0	1	0	0		111111111122/11111122/2255	0	0	0.238095	0	0.0238095	0.452381	0.261905	0	0	0.0238095	0	0
111111112233/11111122/2255	43	0	0	19	0	7	15	1	0	0	0	1	0		111111112233/11111122/2255	0	0	0.44186	0	0.162791	0.348837	0.0232558	0	0	0	0.0232558	0
111111111155/11112233/2255	33	0	1	18	0	2	0	0	11	1	0	0	0		111111111155/11112233/2255	0	0.030303	0.545455	0	0.0606061	0	0	0.333333	0.030303	0	0	0
111111221122/11111122/2266	32	0	0	0	0	0	0	27	0	0	5	0	0		111111221122/11111122/2266	0	0	0	0	0	0	0.84375	0	0	0.15625	0	0
111111111155/11111122/2222	30	0	0	4	0	2	9	0	0	0	0	15	0		111111111155/11111122/2222	0	0	0.133333	0	0.0666667	0.3	0	0	0	0	0.5	0
111111441155/11111111/2255	30	0	0	1	16	0	9	4	0	0	0	0	0		111111441155/11111111/2255	0	0	0.0333333	0.533333	0	0.3	0.133333	0	0	0	0	0
111111441122/11111122/2255	30	0	0	11	7	1	9	2	0	0	0	0	0		111111441122/11111122/2255	0	0	0.366667	0.233333	0.0333333	0.3	0.0666667	0	0	0	0	0
113311443355/11111122/5555	27	0	0	27	0	0	0	0	0	0	0	0	0		113311443355/11111122/5555	0	0	1	0	0	0	0	0	0	0	0	0
444411441155/11112222/2255	25	25	0	0	0	0	0	0	0	0	0	0	0		444411441155/11112222/2255	1	0	0	0	0	0	0	0	0	0	0	0
112211111155/11112222/2266	24	0	0	0	24	0	0	0	0	0	0	0	0		112211111155/11112222/2266	0	0	0	1	0	0	0	0	0	0	0	0
111111443355/11111122/5555	24	0	0	17	6	1	0	0	0	0	0	0	0		111111443355/11111122/5555	0	0	0.708333	0.25	0.0416667	0	0	0	0	0	0	0
224411111155/11111122/2255	24	0	0	0	0	0	0	0	21	3	0	0	0		224411111155/11111122/2255	0	0	0	0	0	0	0	0.875	0.125	0	0	0
111111443355/11111111/2255	23	0	0	2	0	0	0	21	0	0	0	0	0		111111443355/11111111/2255	0	0	0.0869565	0	0	0	0.913043	0	0	0	0	0
111111112222/11111122/2255	23	0	0	1	0	1	17	2	0	0	0	2	0		111111112222/11111122/2255	0	0	0.0434783	0	0.0434783	0.73913	0.0869565	0	0	0	0.0869565	0
111111111122/11111122/2222	22	0	0	0	0	0	22	0	0	0	0	0	0		111111111122/11111122/2222	0	0	0	0	0	1	0	0	0	0	0	0
113311113355/11111122/2255	21	0	0	16	0	0	0	0	0	5	0	0	0		113311113355/11111122/2255	0	0	0.761905	0	0	0	0	0	0.238095	0	0	0
111111441155/11111122/2256	19	1	0	0	17	0	1	0	0	0	0	0	0		111111441155/11111122/2256	0.0526316	0	0	0.894737	0	0.0526316	0	0	0	0	0	0
112211441155/11111122/2256	19	0	0	19	0	0	0	0	0	0	0	0	0		112211441155/11111122/2256	0	0	1	0	0	0	0	0	0	0	0	0
111111441155/11112233/2222	19	4	0	4	1	0	0	0	0	0	1	9	0		111111441155/11112233/2222	0.210526	0	0.210526	0.0526316	0	0	0	0	0	0.0526316	0.473684	0
114411443355/11112233/2255	19	0	0	0	0	0	0	0	4	8	0	7	0		114411443355/11112233/2255	0	0	0	0	0	0	0	0.210526	0.421053	0	0.368421	0
444411441155/11111122/2255	19	19	0	0	0	0	0	0	0	0	0	0	0		444411441155/11111122/2255	1	0	0	0	0	0	0	0	0	0	0	0
112211441155/11111122/2255	18	1	0	5	0	0	8	2	0	2	0	0	0		112211441155/11111122/2255	0.0555556	0	0.277778	0	0	0.444444	0.111111	0	0.111111	0	0	0
111111442222/11111122/2222	18	0	0	0	0	5	1	12	0	0	0	0	0		111111442222/11111122/2222	0	0	0	0	0.277778	0.0555556	0.666667	0	0	0	0	0
111111441122/11112233/2255	18	1	0	5	1	1	0	8	0	0	0	2	0		111111441122/11112233/2255	0.0555556	0	0.277778	0.0555556	0.0555556	0	0.444444	0	0	0	0.111111	0
114411113355/11112233/2255	27	0	0	0	0	0	10	0	13	4	0	0	0		114411113355/11112233/2255	0	0	0	0	0	0.37037	0	0.481481	0.148148	0	0	0
111111445555/11111122/2222	17	0	0	0	0	13	3	0	0	0	0	1	0		111111445555/11111122/2222	0	0	0	0	0.764706	0.176471	0	0	0	0	0.0588235	0
112211443355/11112233/2255	17	0	0	16	0	0	0	0	0	1	0	0	0		112211443355/11112233/2255	0	0	0.941176	0	0	0	0	0	0.0588235	0	0	0
112211111155/11112222/2255	16	0	0	0	16	0	0	0	0	0	0	0	0		112211111155/11112222/2255	0	0	0	1	0	0	0	0	0	0	0	0
114411443355/11111122/2255	16	0	0	0	2	3	0	0	5	3	0	3	0		114411443355/11111122/2255	0	0	0	0.125	0.1875	0	0	0.3125	0.1875	0	0.1875	0
111111111155/11112222/2255	15	0	1	1	0	1	11	0	0	0	1	0	0		111111111155/11112222/2255	0	0.0666667	0.0666667	0	0.0666667	0.733333	0	0	0	0.0666667	0	0
111111113355/11112222/2255	15	0	1	2	0	1	11	0	0	0	0	0	0		111111113355/11112222/2255	0	0.0666667	0.133333	0	0.0666667	0.733333	0	0	0	0	0	0
111111442222/11111122/2255	15	1	0	5	0	6	2	1	0	0	0	0	0		111111442222/11111122/2255	0.0666667	0	0.333333	0	0.4	0.133333	0.0666667	0	0	0	0	0
111111441155/11111111/2222	14	12	0	0	0	0	0	1	0	0	0	1	0		111111441155/11111111/2222	0.857143	0	0	0	0	0	0.0714286	0	0	0	0.0714286	0
111111112222/11111111/2222	14	0	0	0	0	0	14	0	0	0	0	0	0		111111112222/11111111/2222	0	0	0	0	0	1	0	0	0	0	0	0
111111443355/11112233/5555	14	0	0	3	10	0	0	0	0	0	0	1	0		111111443355/11112233/5555	0	0	0.214286	0.714286	0	0	0	0	0	0	0.0714286	0
111122443355/11111122/2255	14	0	0	1	0	1	0	12	0	0	0	0	0		111122443355/11111122/2255	0	0	0.0714286	0	0.0714286	0	0.857143	0	0	0	0	0
111111445555/11111122/5555	13	0	0	2	0	0	1	0	0	0	10	0	0		111111445555/11111122/5555	0	0	0.153846	0	0	0.0769231	0	0	0	0.769231	0	0
111111113355/11111122/5555	13	0	0	10	2	1	0	0	0	0	0	0	0		111111113355/11111122/5555	0	0	0.769231	0.153846	0.0769231	0	0	0	0	0	0	0
112211443355/11111122/2255	12	1	0	7	0	0	1	0	2	1	0	0	0		112211443355/11111122/2255	0.0833333	0	0.583333	0	0	0.0833333	0	0.166667	0.0833333	0	0	0
113311111155/11111122/2255	12	0	0	12	0	0	0	0	0	0	0	0	0		113311111155/11111122/2255	0	0	1	0	0	0	0	0	0	0	0	0
111122441155/11111122/2255	11	0	0	0	8	3	0	0	0	0	0	0	0		111122441155/11111122/2255	0	0	0	0.727273	0.272727	0	0	0	0	0	0	0
111111111155/11112222/2222	11	5	0	1	0	1	4	0	0	0	0	0	0		111111111155/11112222/2222	0.454545	0	0.0909091	0	0.0909091	0.363636	0	0	0	0	0	0
111411443355/11111122/2255	11	0	0	0	0	0	0	0	10	1	0	0	0		111411443355/11111122/2255	0	0	0	0	0	0	0	0.909091	0.0909091	0	0	0
114411111155/11112233/2255	11	0	0	0	0	0	10	0	1	0	0	0	0		114411111155/11112233/2255	0	0	0	0	0	0.909091	0	0.0909091	0	0	0	0
111111111122/11111122/2266	11	0	0	0	0	0	1	0	7	0	3	0	0		111111111122/11111122/2266	0	0	0	0	0	0.0909091	0	0.636364	0	0.272727	0	0
112211113355/11111122/2255	11	0	0	1	1	0	2	0	1	6	0	0	0		112211113355/11111122/2255	0	0	0.0909091	0.0909091	0	0.181818	0	0.0909091	0.545455	0	0	0
111111115555/11111122/2222	10	0	0	1	0	0	0	0	0	0	0	9	0		111111115555/11111122/2222	0	0	0.1	0	0	0	0	0	0	0	0.9	0
111122441155/11112233/2222	10	0	0	0	0	10	0	0	0	0	0	0	0		111122441155/11112233/2222	0	0	0	0	1	0	0	0	0	0	0	0
111111111122/11112233/2222	10	0	0	0	0	0	10	0	0	0	0	0	0		111111111122/11112233/2222	0	0	0	0	0	1	0	0	0	0	0	0
114411111155/11112233/2222	10	0	0	0	0	0	10	0	0	0	0	0	0		114411111155/11112233/2222	0	0	0	0	0	1	0	0	0	0	0	0
111111221122/11111122/2255	10	0	0	0	0	0	0	10	0	0	0	0	0		111111221122/11111122/2255	0	0	0	0	0	0	1	0	0	0	0	0
111122441155/11112233/2255	14	0	0	0	4	10	0	0	0	0	0	0	0		111122441155/11112233/2255	0	0	0	0.285714	0.714286	0	0	0	0	0	0	0
111111112222/11112233/2255	10	0	0	3	0	0	0	7	0	0	0	0	0		111111112222/11112233/2255	0	0	0.3	0	0	0	0.7	0	0	0	0	0
111111111166/11112222/2255	10	0	0	0	0	0	10	0	0	0	0	0	0		111111111166/11112222/2255	0	0	0	0	0	1	0	0	0	0	0	0
111111445555/11112222/2266	10	1	0	0	9	0	0	0	0	0	0	0	0		111111445555/11112222/2266	0.1	0	0	0.9	0	0	0	0	0	0	0	0
111111111166/11112222/2222	9	0	0	0	0	0	9	0	0	0	0	0	0		111111111166/11112222/2222	0	0	0	0	0	1	0	0	0	0	0	0
111111442255/11111122/2255	9	0	0	2	1	3	3	0	0	0	0	0	0		111111442255/11111122/2255	0	0	0.222222	0.111111	0.333333	0.333333	0	0	0	0	0	0
111111115555/11112233/2255	9	0	1	5	0	1	2	0	0	0	0	0	0		111111115555/11112233/2255	0	0.111111	0.555556	0	0.111111	0.222222	0	0	0	0	0	0
111111441155/11111122/5555	9	2	0	6	0	0	1	0	0	0	0	0	0		111111441155/11111122/5555	0.222222	0	0.666667	0	0	0.111111	0	0	0	0	0	0
111111441122/11112222/2255	9	0	0	1	0	0	7	1	0	0	0	0	0		111111441122/11112222/2255	0	0	0.111111	0	0	0.777778	0.111111	0	0	0	0	0
114411441155/11112233/2255	9	2	0	0	0	2	0	0	3	1	0	1	0		114411441155/11112233/2255	0.222222	0	0	0	0.222222	0	0	0.333333	0.111111	0	0.111111	0
111111111155/11112233/2266	9	0	0	9	0	0	0	0	0	0	0	0	0		111111111155/11112233/2266	0	0	1	0	0	0	0	0	0	0	0	0
111122441155/11111122/2222	8	0	0	0	0	8	0	0	0	0	0	0	0		111122441155/11111122/2222	0	0	0	0	1	0	0	0	0	0	0	0
111111111122/11112222/2222	8	1	0	0	0	0	4	0	0	0	3	0	0		111111111122/11112222/2222	0.125	0	0	0	0	0.5	0	0	0	0.375	0	0
113311443355/11111122/2255	8	0	0	4	0	0	0	0	0	0	0	4	0		113311443355/11111122/2255	0	0	0.5	0	0	0	0	0	0	0	0.5	0
111111442335/11111122/2255	8	0	0	5	0	2	0	0	0	0	0	1	0		111111442335/11111122/2255	0	0	0.625	0	0.25	0	0	0	0	0	0.125	0
111111443355/11112222/2255	8	1	0	1	2	0	1	0	2	0	1	0	0		111111443355/11112222/2255	0.125	0	0.125	0.25	0	0.125	0	0.25	0	0.125	0	0
111111441155/11112233/5555	8	0	0	3	0	0	0	0	0	0	0	5	0		111111441155/11112233/5555	0	0	0.375	0	0	0	0	0	0	0	0.625	0
111122441155/11112222/2255	8	0	0	0	8	0	0	0	0	0	0	0	0		111122441155/11112222/2255	0	0	0	1	0	0	0	0	0	0	0	0
111111441155/11112233/2266	7	2	0	5	0	0	0	0	0	0	0	0	0		111111441155/11112233/2266	0.285714	0	0.714286	0	0	0	0	0	0	0	0	0
111111113355/11111122/2222	7	0	0	1	0	2	3	0	0	0	1	0	0		111111113355/11111122/2222	0	0	0.142857	0	0.285714	0.428571	0	0	0	0.142857	0	0
111111111155/11111122/5555	7	0	0	6	0	0	1	0	0	0	0	0	0		111111111155/11111122/5555	0	0	0.857143	0	0	0.142857	0	0	0	0	0	0
112211442222/11111122/2255	7	0	0	2	0	5	0	0	0	0	0	0	0		112211442222/11111122/2255	0	0	0.285714	0	0.714286	0	0	0	0	0	0	0
111111442233/11111122/2266	12	2	0	3	5	0	0	0	1	0	0	1	0		111111442233/11111122/2266	0.166667	0	0.25	0.416667	0	0	0	0.0833333	0	0	0.0833333	0
111111441155/11111122/6666	7	7	0	0	0	0	0	0	0	0	0	0	0		111111441155/11111122/6666	1	0	0	0	0	0	0	0	0	0	0	0
111111441122/11112222/2266	7	0	0	0	7	0	0	0	0	0	0	0	0		111111441122/11112222/2266	0	0	0	1	0	0	0	0	0	0	0	0
111111113355/11111122/2266	6	0	0	1	4	0	1	0	0	0	0	0	0		111111113355/11111122/2266	0	0	0.166667	0.666667	0	0.166667	0	0	0	0	0	0
111111442233/11111122/2222	6	0	0	1	0	1	4	0	0	0	0	0	0		111111442233/11111122/2222	0	0	0.166667	0	0.166667	0.666667	0	0	0	0	0	0
111111112222/11111122/2222	6	0	0	0	0	0	6	0	0	0	0	0	0		111111112222/11111122/2222	0	0	0	0	0	1	0	0	0	0	0	0
111111445555/11112222/2255	6	0	0	0	0	1	0	0	0	0	3	2	0		111111445555/11112222/2255	0	0	0	0	0.166667	0	0	0	0	0.5	0.333333	0
112211445555/11111122/2255	6	0	0	0	0	4	1	0	0	1	0	0	0		112211445555/11111122/2255	0	0	0	0	0.666667	0.166667	0	0	0.166667	0	0	0
111111442222/11112233/2255	6	2	0	3	0	0	0	0	0	0	0	1	0		111111442222/11112233/2255	0.333333	0	0.5	0	0	0	0	0	0	0	0.166667	0
113311112233/11112233/2255	6	0	0	6	0	0	0	0	0	0	0	0	0		113311112233/11112233/2255	0	0	1	0	0	0	0	0	0	0	0	0
111111221122/11111111/2266	6	0	0	0	0	0	0	6	0	0	0	0	0		111111221122/11111111/2266	0	0	0	0	0	0	1	0	0	0	0	0
444411441155/11112222/2266	6	6	0	0	0	0	0	0	0	0	0	0	0		444411441155/11112222/2266	1	0	0	0	0	0	0	0	0	0	0	0
111111111155/11111122/2266	5	0	0	1	2	0	0	0	2	0	0	0	0		111111111155/11111122/2266	0	0	0.2	0.4	0	0	0	0.4	0	0	0	0
111111112233/11111122/2222	6	0	0	0	0	1	5	0	0	0	0	0	0		111111112233/11111122/2222	0	0	0	0	0.166667	0.833333	0	0	0	0	0	0
111111443355/11112233/2222	5	0	0	3	1	0	0	0	0	0	1	0	0		111111443355/11112233/2222	0	0	0.6	0.2	0	0	0	0	0	0.2	0	0
111111441122/11111122/2222	5	0	0	0	0	0	5	0	0	0	0	0	0		111111441122/11111122/2222	0	0	0	0	0	1	0	0	0	0	0	0
113311112233/11111122/2255	7	0	0	7	0	0	0	0	0	0	0	0	0		113311112233/11111122/2255	0	0	1	0	0	0	0	0	0	0	0	0
111111112255/11111122/2255	5	0	0	1	2	0	1	1	0	0	0	0	0		111111112255/11111122/2255	0	0	0.2	0.4	0	0.2	0.2	0	0	0	0	0
111111111122/11112222/2255	5	0	0	0	0	0	4	1	0	0	0	0	0		111111111122/11112222/2255	0	0	0	0	0	0.8	0.2	0	0	0	0	0
111111443355/11113333/2255	5	0	4	0	1	0	0	0	0	0	0	0	0		111111443355/11113333/2255	0	0.8	0	0.2	0	0	0	0	0	0	0	0
113311113355/11112233/2255	5	0	0	5	0	0	0	0	0	0	0	0	0		113311113355/11112233/2255	0	0	1	0	0	0	0	0	0	0	0	0
111111441155/11111133/2255	5	0	0	0	0	0	0	5	0	0	0	0	0		111111441155/11111133/2255	0	0	0	0	0	0	1	0	0	0	0	0
111111443355/11111122/2266	5	0	0	3	0	0	0	0	0	0	0	2	0		111111443355/11111122/2266	0	0	0.6	0	0	0	0	0	0	0	0.4	0
111111441155/11112222/2256	5	3	0	0	0	0	0	0	0	0	0	1	1		111111441155/11112222/2256	0.6	0	0	0	0	0	0	0	0	0	0.2	0.2
111111442233/11112233/2222	4	0	0	4	0	0	0	0	0	0	0	0	0		111111442233/11112233/2222	0	0	1	0	0	0	0	0	0	0	0	0
111111113355/11112233/2222	4	0	0	0	0	0	0	0	0	0	1	3	0		111111113355/11112233/2222	0	0	0	0	0	0	0	0	0	0.25	0.75	0
444411441155/11111122/2222	4	4	0	0	0	0	0	0	0	0	0	0	0		444411441155/11111122/2222	1	0	0	0	0	0	0	0	0	0	0	0
111111441125/11111122/2255	4	0	0	4	0	0	0	0	0	0	0	0	0		111111441125/11111122/2255	0	0	1	0	0	0	0	0	0	0	0	0
113311441155/11111122/2255	4	0	0	4	0	0	0	0	0	0	0	0	0		113311441155/11111122/2255	0	0	1	0	0	0	0	0	0	0	0	0
114411141155/11111122/2255	4	0	0	0	0	0	0	0	4	0	0	0	0		114411141155/11111122/2255	0	0	0	0	0	0	0	1	0	0	0	0
111111141155/11111122/2255	4	0	0	0	0	0	0	0	4	0	0	0	0		111111141155/11111122/2255	0	0	0	0	0	0	0	1	0	0	0	0
111111111122/11112233/2255	4	0	0	2	0	0	0	2	0	0	0	0	0		111111111122/11112233/2255	0	0	0.5	0	0	0	0.5	0	0	0	0	0
111111442255/11112222/2255	4	3	0	0	0	0	1	0	0	0	0	0	0		111111442255/11112222/2255	0.75	0	0	0	0	0.25	0	0	0	0	0	0
114411111122/11111122/2255	4	0	0	0	0	0	4	0	0	0	0	0	0		114411111122/11111122/2255	0	0	0	0	0	1	0	0	0	0	0	0
111144991155/11111122/2255	4	0	0	0	0	0	4	0	0	0	0	0	0		111144991155/11111122/2255	0	0	0	0	0	1	0	0	0	0	0	0
114411441155/11112233/2266	6	0	2	0	0	0	0	0	0	0	0	4	0		114411441155/11112233/2266	0	0.333333	0	0	0	0	0	0	0	0	0.666667	0
111111112222/11111122/2266	4	0	0	0	0	0	0	4	0	0	0	0	0		111111112222/11111122/2266	0	0	0	0	0	0	1	0	0	0	0	0
444411441155/11111122/2266	4	4	0	0	0	0	0	0	0	0	0	0	0		444411441155/11111122/2266	1	0	0	0	0	0	0	0	0	0	0	0
111111111355/11111122/2255	3	0	0	1	0	1	0	0	1	0	0	0	0		111111111355/11111122/2255	0	0	0.333333	0	0.333333	0	0	0.333333	0	0	0	0
111111443355/11111111/2222	3	0	0	2	0	0	0	1	0	0	0	0	0		111111443355/11111111/2222	0	0	0.666667	0	0	0	0.333333	0	0	0	0	0
112211445555/11112233/2244	3	0	0	3	0	0	0	0	0	0	0	0	0		112211445555/11112233/2244	0	0	1	0	0	0	0	0	0	0	0	0
111111111122/11111111/2255	3	0	0	3	0	0	0	0	0	0	0	0	0		111111111122/11111111/2255	0	0	1	0	0	0	0	0	0	0	0	0
113311111122/11111122/2255	3	0	0	3	0	0	0	0	0	0	0	0	0		113311111122/11111122/2255	0	0	1	0	0	0	0	0	0	0	0	0
114411113355/11111111/2255	3	0	0	0	0	0	0	0	0	3	0	0	0		114411113355/11111111/2255	0	0	0	0	0	0	0	0	1	0	0	0
111111443355/11111223/2255	4	0	0	0	0	0	0	0	4	0	0	0	0		111111443355/11111223/2255	0	0	0	0	0	0	0	1	0	0	0	0
111111111355/11112233/2255	3	0	0	0	0	0	0	0	0	3	0	0	0		111111111355/11112233/2255	0	0	0	0	0	0	0	0	1	0	0	0
114411111122/11112233/2255	3	0	0	0	0	0	0	0	3	0	0	0	0		114411111122/11112233/2255	0	0	0	0	0	0	0	1	0	0	0	0
111122443355/11112233/2255	3	0	0	0	0	3	0	0	0	0	0	0	0		111122443355/11112233/2255	0	0	0	0	1	0	0	0	0	0	0	0
111111112335/11111122/2255	3	0	0	1	0	1	1	0	0	0	0	0	0		111111112335/11111122/2255	0	0	0.333333	0	0.333333	0.333333	0	0	0	0	0	0
111111442277/11112233/2255	3	0	0	0	0	0	0	3	0	0	0	0	0		111111442277/11112233/2255	0	0	0	0	0	0	1	0	0	0	0	0
111111881155/11111122/2255	3	0	0	0	0	0	3	0	0	0	0	0	0		111111881155/11111122/2255	0	0	0	0	0	1	0	0	0	0	0	0
111111112233/11112222/2255	3	0	0	0	0	0	3	0	0	0	0	0	0		111111112233/11112222/2255	0	0	0	0	0	1	0	0	0	0	0	0
111111221122/11111111/2255	3	0	0	0	0	0	0	3	0	0	0	0	0		111111221122/11111111/2255	0	0	0	0	0	0	1	0	0	0	0	0
334411443355/11112233/2255	3	0	0	0	0	0	0	0	0	3	0	0	0		334411443355/11112233/2255	0	0	0	0	0	0	0	0	1	0	0	0
111111441155/11111111/2266	3	0	0	0	3	0	0	0	0	0	0	0	0		111111441155/11111111/2266	0	0	0	1	0	0	0	0	0	0	0	0
111111442222/11111122/2266	3	3	0	0	0	0	0	0	0	0	0	0	0		111111442222/11111122/2266	1	0	0	0	0	0	0	0	0	0	0	0
111111442233/11112233/2266	3	3	0	0	0	0	0	0	0	0	0	0	0		111111442233/11112233/2266	1	0	0	0	0	0	0	0	0	0	0	0
111111441155/11111122/2299	3	3	0	0	0	0	0	0	0	0	0	0	0		111111441155/11111122/2299	1	0	0	0	0	0	0	0	0	0	0	0
112211111155/11111122/2266	2	0	0	0	2	0	0	0	0	0	0	0	0		112211111155/11111122/2266	0	0	0	1	0	0	0	0	0	0	0	0
112211111155/11111122/2222	2	0	0	0	0	0	2	0	0	0	0	0	0		112211111155/11111122/2222	0	0	0	0	0	1	0	0	0	0	0	0
112211111122/11111122/2255	2	0	0	1	0	0	1	0	0	0	0	0	0		112211111122/11111122/2255	0	0	0.5	0	0	0.5	0	0	0	0	0	0
111111111155/11111122/2256	2	0	0	1	0	0	1	0	0	0	0	0	0		111111111155/11111122/2256	0	0	0.5	0	0	0.5	0	0	0	0	0	0
111111442255/11112222/2222	2	1	0	0	0	0	0	0	1	0	0	0	0		111111442255/11112222/2222	0.5	0	0	0	0	0	0	0.5	0	0	0	0
111411441155/11111122/2222	2	2	0	0	0	0	0	0	0	0	0	0	0		111411441155/11111122/2222	1	0	0	0	0	0	0	0	0	0	0	0
114411441155/11112233/2222	2	2	0	0	0	0	0	0	0	0	0	0	0		114411441155/11112233/2222	1	0	0	0	0	0	0	0	0	0	0	0
111111445555/11112233/2222	2	0	0	2	0	0	0	0	0	0	0	0	0		111111445555/11112233/2222	0	0	1	0	0	0	0	0	0	0	0	0
111111112335/11111122/2222	2	0	0	0	0	0	2	0	0	0	0	0	0		111111112335/11111122/2222	0	0	0	0	0	1	0	0	0	0	0	0
112211445555/11111122/2222	2	0	0	0	0	0	2	0	0	0	0	0	0		112211445555/11111122/2222	0	0	0	0	0	1	0	0	0	0	0	0
112211111122/11111122/2222	2	0	0	0	0	0	2	0	0	0	0	0	0		112211111122/11111122/2222	0	0	0	0	0	1	0	0	0	0	0	0
111111771122/11111122/2222	2	0	0	0	0	0	2	0	0	0	0	0	0		111111771122/11111122/2222	0	0	0	0	0	1	0	0	0	0	0	0
444411441155/11112222/2222	2	2	0	0	0	0	0	0	0	0	0	0	0		444411441155/11112222/2222	1	0	0	0	0	0	0	0	0	0	0	0
111111113333/11111122/2255	2	0	0	2	0	0	0	0	0	0	0	0	0		111111113333/11111122/2255	0	0	1	0	0	0	0	0	0	0	0	0
113311443355/11112233/2255	2	0	0	0	0	0	0	0	0	0	0	2	0		113311443355/11112233/2255	0	0	0	0	0	0	0	0	0	0	1	0
113311441155/11112233/2255	2	0	0	2	0	0	0	0	0	0	0	0	0		113311441155/11112233/2255	0	0	1	0	0	0	0	0	0	0	0	0
111111442233/11111111/2255	2	0	0	2	0	0	0	0	0	0	0	0	0		111111442233/11111111/2255	0	0	1	0	0	0	0	0	0	0	0	0
111111441355/11112233/2255	2	0	0	1	0	0	0	1	0	0	0	0	0		111111441355/11112233/2255	0	0	0.5	0	0	0	0.5	0	0	0	0	0
111111113355/11112233/5555	2	0	0	1	1	0	0	0	0	0	0	0	0		111111113355/11112233/5555	0	0	0.5	0.5	0	0	0	0	0	0	0	0
111111441355/11112233/5555	2	0	0	2	0	0	0	0	0	0	0	0	0		111111441355/11112233/5555	0	0	1	0	0	0	0	0	0	0	0	0
134411443355/11112233/2255	2	0	0	0	0	0	0	0	0	2	0	0	0		134411443355/11112233/2255	0	0	0	0	0	0	0	0	1	0	0	0
114411113355/11112222/2255	2	0	0	0	0	0	0	0	2	0	0	0	0		114411113355/11112222/2255	0	0	0	0	0	0	0	1	0	0	0	0
122411111155/11111122/2255	2	0	0	0	0	0	0	0	2	0	0	0	0		122411111155/11111122/2255	0	0	0	0	0	0	0	1	0	0	0	0
112411141155/11111122/2255	2	0	0	0	0	0	0	0	2	0	0	0	0		112411141155/11111122/2255	0	0	0	0	0	0	0	1	0	0	0	0
111411441155/11111122/2255	2	0	0	0	0	0	0	0	2	0	0	0	0		111411441155/11111122/2255	0	0	0	0	0	0	0	1	0	0	0	0
112211111155/11112233/2255	7	0	0	1	5	0	0	0	0	1	0	0	0		112211111155/11112233/2255	0	0	0.142857	0.714286	0	0	0	0	0.142857	0	0	0
111111442335/11112233/2255	2	0	0	2	0	0	0	0	0	0	0	0	0		111111442335/11112233/2255	0	0	1	0	0	0	0	0	0	0	0	0
111111241155/11111122/2255	2	0	0	0	2	0	0	0	0	0	0	0	0		111111241155/11111122/2255	0	0	0	1	0	0	0	0	0	0	0	0
111212441155/11112222/2255	2	0	0	0	2	0	0	0	0	0	0	0	0		111212441155/11112222/2255	0	0	0	1	0	0	0	0	0	0	0	0
114411445555/11111122/2255	2	0	0	0	0	1	1	0	0	0	0	0	0		114411445555/11111122/2255	0	0	0	0	0.5	0.5	0	0	0	0	0	0
114411112235/11111122/2255	2	0	0	0	0	2	0	0	0	0	0	0	0		114411112235/11111122/2255	0	0	0	0	1	0	0	0	0	0	0	0
111111441355/11111122/2255	2	0	1	0	0	0	1	0	0	0	0	0	0		111111441355/11111122/2255	0	0.5	0	0	0	0.5	0	0	0	0	0	0
114411442222/11111122/2255	2	2	0	0	0	0	0	0	0	0	0	0	0		114411442222/11111122/2255	1	0	0	0	0	0	0	0	0	0	0	0
111111442233/11112222/2255	3	1	0	1	0	0	1	0	0	0	0	0	0		111111442233/11112222/2255	0.333333	0	0.333333	0	0	0.333333	0	0	0	0	0	0
111111111122/11111122/5555	2	0	0	1	0	0	1	0	0	0	0	0	0		111111111122/11111122/5555	0	0	0.5	0	0	0.5	0	0	0	0	0	0
112211111355/11111122/2255	2	0	0	1	0	1	0	0	0	0	0	0	0		112211111355/11111122/2255	0	0	0.5	0	0.5	0	0	0	0	0	0	0
112211442255/11111122/2255	2	0	0	2	0	0	0	0	0	0	0	0	0		112211442255/11111122/2255	0	0	1	0	0	0	0	0	0	0	0	0
112211442233/11111122/2255	3	0	0	3	0	0	0	0	0	0	0	0	0		112211442233/11111122/2255	0	0	1	0	0	0	0	0	0	0	0	0
112211112233/11111122/2255	2	0	0	2	0	0	0	0	0	0	0	0	0		112211112233/11111122/2255	0	0	1	0	0	0	0	0	0	0	0	0
111111111225/11111122/2255	2	0	0	0	0	0	2	0	0	0	0	0	0		111111111225/11111122/2255	0	0	0	0	0	1	0	0	0	0	0	0
111144993355/11111122/2255	2	0	0	0	0	0	2	0	0	0	0	0	0		111144993355/11111122/2255	0	0	0	0	0	1	0	0	0	0	0	0
111111111155/11111111/2255	2	0	0	0	0	0	1	1	0	0	0	0	0		111111111155/11111111/2255	0	0	0	0	0	0.5	0.5	0	0	0	0	0
111111113355/11111111/2255	2	0	0	2	0	0	0	0	0	0	0	0	0		111111113355/11111111/2255	0	0	1	0	0	0	0	0	0	0	0	0
113311112355/11112233/2255	2	0	0	2	0	0	0	0	0	0	0	0	0		113311112355/11112233/2255	0	0	1	0	0	0	0	0	0	0	0	0
113311883355/11112233/2255	2	0	0	2	0	0	0	0	0	0	0	0	0		113311883355/11112233/2255	0	0	1	0	0	0	0	0	0	0	0	0
111144771155/11112233/2255	2	0	0	0	0	0	0	2	0	0	0	0	0		111144771155/11112233/2255	0	0	0	0	0	0	1	0	0	0	0	0
224411113355/11111122/2255	2	0	0	0	0	0	0	0	0	2	0	0	0		224411113355/11111122/2255	0	0	0	0	0	0	0	0	1	0	0	0
224411441155/11111122/2255	2	0	0	0	0	0	0	0	1	1	0	0	0		224411441155/11111122/2255	0	0	0	0	0	0	0	0.5	0.5	0	0	0
111111112233/11111122/2256	2	0	0	0	0	0	0	2	0	0	0	0	0		111111112233/11111122/2256	0	0	0	0	0	0	1	0	0	0	0	0
111111443355/11111122/2256	2	0	0	0	0	0	1	1	0	0	0	0	0		111111443355/11111122/2256	0	0	0	0	0	0.5	0.5	0	0	0	0	0
111111112355/11111122/2256	2	0	0	0	0	0	0	2	0	0	0	0	0		111111112355/11111122/2256	0	0	0	0	0	0	1	0	0	0	0	0
111122441122/11111122/2266	2	0	0	0	0	0	0	2	0	0	0	0	0		111122441122/11111122/2266	0	0	0	0	0	0	1	0	0	0	0	0
111111443355/11112233/2266	2	1	0	0	0	0	0	0	0	0	0	1	0		111111443355/11112233/2266	0.5	0	0	0	0	0	0	0	0	0	0.5	0
111411441558/11111122/2266	2	2	0	0	0	0	0	0	0	0	0	0	0		111411441558/11111122/2266	1	0	0	0	0	0	0	0	0	0	0	0
111111111122/11111122/5566	2	0	0	0	0	0	0	0	2	0	0	0	0		111111111122/11111122/5566	0	0	0	0	0	0	0	1	0	0	0	0
111111442335/11112233/2266	2	0	0	2	0	0	0	0	0	0	0	0	0		111111442335/11112233/2266	0	0	1	0	0	0	0	0	0	0	0	0
111111441155/11112222/6666	2	2	0	0	0	0	0	0	0	0	0	0	0		111111441155/11112222/6666	1	0	0	0	0	0	0	0	0	0	0	0
111111121122/11111122/2266	2	0	0	0	0	0	0	0	0	0	2	0	0		111111121122/11111122/2266	0	0	0	0	0	0	0	0	0	1	0	0
111111112233/11111122/2266	2	0	0	0	0	0	2	0	0	0	0	0	0		111111112233/11111122/2266	0	0	0	0	0	1	0	0	0	0	0	0
114411441225/11111122/2266	2	0	0	0	0	0	0	0	0	0	0	2	0		114411441225/11111122/2266	0	0	0	0	0	0	0	0	0	0	1	0
111111113355/11112233/2266	2	0	0	2	0	0	0	0	0	0	0	0	0		111111113355/11112233/2266	0	0	1	0	0	0	0	0	0	0	0	0
111111221125/11111122/2266	2	0	0	0	0	0	0	2	0	0	0	0	0		111111221125/11111122/2266	0	0	0	0	0	0	1	0	0	0	0	0
111111441144/11112222/2266	2	0	0	0	2	0	0	0	0	0	0	0	0		111111441144/11112222/2266	0	0	0	1	0	0	0	0	0	0	0	0
112211111122/11112222/2255	1	0	0	0	1	0	0	0	0	0	0	0	0		112211111122/11112222/2255	0	0	0	1	0	0	0	0	0	0	0	0
111111111155/11112222/2266	1	0	0	0	0	0	0	0	0	0	0	1	0		111111111155/11112222/2266	0	0	0	0	0	0	0	0	0	0	1	0
111111221155/11111122/2266	1	0	0	0	0	0	0	1	0	0	0	0	0		111111221155/11111122/2266	0	0	0	0	0	0	1	0	0	0	0	0
112211111155/11112233/2266	1	0	0	0	1	0	0	0	0	0	0	0	0		112211111155/11112233/2266	0	0	0	1	0	0	0	0	0	0	0	0
111111111122/11111111/2222	1	0	0	0	1	0	0	0	0	0	0	0	0		111111111122/11111111/2222	0	0	0	1	0	0	0	0	0	0	0	0
112211111155/11112233/2222	1	0	0	0	1	0	0	0	0	0	0	0	0		112211111155/11112233/2222	0	0	0	1	0	0	0	0	0	0	0	0
114411112233/11111122/2222	1	0	0	0	0	1	0	0	0	0	0	0	0		114411112233/11111122/2222	0	0	0	0	1	0	0	0	0	0	0	0
114411441155/11111111/2222	1	1	0	0	0	0	0	0	0	0	0	0	0		114411441155/11111111/2222	1	0	0	0	0	0	0	0	0	0	0	0
114411445555/11111111/2222	1	1	0	0	0	0	0	0	0	0	0	0	0		114411445555/11111111/2222	1	0	0	0	0	0	0	0	0	0	0	0
114411111155/11112222/2222	1	1	0	0	0	0	0	0	0	0	0	0	0		114411111155/11112222/2222	1	0	0	0	0	0	0	0	0	0	0	0
111111442233/11112222/2222	1	1	0	0	0	0	0	0	0	0	0	0	0		111111442233/11112222/2222	1	0	0	0	0	0	0	0	0	0	0	0
144411441155/11111122/2222	1	1	0	0	0	0	0	0	0	0	0	0	0		144411441155/11111122/2222	1	0	0	0	0	0	0	0	0	0	0	0
111111221122/11111122/2222	1	0	0	0	0	0	0	0	0	0	1	0	0		111111221122/11111122/2222	0	0	0	0	0	0	0	0	0	1	0	0
112211442222/11111122/2222	1	0	0	0	0	1	0	0	0	0	0	0	0		112211442222/11111122/2222	0	0	0	0	1	0	0	0	0	0	0	0
112211113355/11111122/2222	1	0	0	0	0	0	1	0	0	0	0	0	0		112211113355/11111122/2222	0	0	0	0	0	1	0	0	0	0	0	0
111211111122/11111122/2222	1	0	0	0	0	0	1	0	0	0	0	0	0		111211111122/11111122/2222	0	0	0	0	0	1	0	0	0	0	0	0
112211115555/11111122/2222	1	0	0	0	0	0	1	0	0	0	0	0	0		112211115555/11111122/2222	0	0	0	0	0	1	0	0	0	0	0	0
111111112222/11112222/2222	1	0	0	0	0	0	1	0	0	0	0	0	0		111111112222/11112222/2222	0	0	0	0	0	1	0	0	0	0	0	0
111111115577/11111122/2222	1	0	0	0	0	0	1	0	0	0	0	0	0		111111115577/11111122/2222	0	0	0	0	0	1	0	0	0	0	0	0
111111445555/11112222/2222	1	0	0	0	0	0	0	0	0	0	0	1	0		111111445555/11112222/2222	0	0	0	0	0	0	0	0	0	0	1	0
111144991155/11111122/2222	1	0	0	0	0	0	1	0	0	0	0	0	0		111144991155/11111122/2222	0	0	0	0	0	1	0	0	0	0	0	0
111111442335/11111122/2222	1	0	0	1	0	0	0	0	0	0	0	0	0		111111442335/11111122/2222	0	0	1	0	0	0	0	0	0	0	0	0
111111112233/11112222/2222	4	0	0	0	0	0	4	0	0	0	0	0	0		111111112233/11112222/2222	0	0	0	0	0	1	0	0	0	0	0	0
111111111355/11112222/2222	1	0	0	0	0	0	1	0	0	0	0	0	0		111111111355/11112222/2222	0	0	0	0	0	1	0	0	0	0	0	0
111111771155/11111122/2222	1	0	0	0	0	0	1	0	0	0	0	0	0		111111771155/11111122/2222	0	0	0	0	0	1	0	0	0	0	0	0
111111115555/11112233/2222	1	0	0	1	0	0	0	0	0	0	0	0	0		111111115555/11112233/2222	0	0	1	0	0	0	0	0	0	0	0	0
111122222222/11111111/2222	1	0	0	0	0	0	0	1	0	0	0	0	0		111122222222/11111111/2222	0	0	0	0	0	0	1	0	0	0	0	0
112211443355/11112233/2244	1	0	0	1	0	0	0	0	0	0	0	0	0		112211443355/11112233/2244	0	0	1	0	0	0	0	0	0	0	0	0
111111443355/11112233/2244	1	0	0	1	0	0	0	0	0	0	0	0	0		111111443355/11112233/2244	0	0	1	0	0	0	0	0	0	0	0	0
112211111155/11112233/2244	1	0	0	1	0	0	0	0	0	0	0	0	0		112211111155/11112233/2244	0	0	1	0	0	0	0	0	0	0	0	0
112211113333/11112233/2255	1	0	0	1	0	0	0	0	0	0	0	0	0		112211113333/11112233/2255	0	0	1	0	0	0	0	0	0	0	0	0
111111113333/11112233/2255	1	0	0	1	0	0	0	0	0	0	0	0	0		111111113333/11112233/2255	0	0	1	0	0	0	0	0	0	0	0	0
112211443355/11111233/2255	1	0	0	1	0	0	0	0	0	0	0	0	0		112211443355/11111233/2255	0	0	1	0	0	0	0	0	0	0	0	0
111111111555/11111122/2255	1	0	0	1	0	0	0	0	0	0	0	0	0		111111111555/11111122/2255	0	0	1	0	0	0	0	0	0	0	0	0
111111112233/11111122/5555	1	0	0	1	0	0	0	0	0	0	0	0	0		111111112233/11111122/5555	0	0	1	0	0	0	0	0	0	0	0	0
112211443333/11111122/2255	1	0	0	1	0	0	0	0	0	0	0	0	0		112211443333/11111122/2255	0	0	1	0	0	0	0	0	0	0	0	0
111211441155/11111122/2255	1	0	0	1	0	0	0	0	0	0	0	0	0		111211441155/11111122/2255	0	0	1	0	0	0	0	0	0	0	0	0
111211443355/11111122/2255	1	0	0	1	0	0	0	0	0	0	0	0	0		111211443355/11111122/2255	0	0	1	0	0	0	0	0	0	0	0	0
111211441355/11111122/2255	1	0	0	1	0	0	0	0	0	0	0	0	0		111211441355/11111122/2255	0	0	1	0	0	0	0	0	0	0	0	0
114411442233/11112233/2255	1	0	0	1	0	0	0	0	0	0	0	0	0		114411442233/11112233/2255	0	0	1	0	0	0	0	0	0	0	0	0
113311111155/11112233/2255	1	0	0	1	0	0	0	0	0	0	0	0	0		113311111155/11112233/2255	0	0	1	0	0	0	0	0	0	0	0	0
111111111155/11112233/5555	1	0	0	1	0	0	0	0	0	0	0	0	0		111111111155/11112233/5555	0	0	1	0	0	0	0	0	0	0	0	0
111111442335/11112222/2255	1	0	0	1	0	0	0	0	0	0	0	0	0		111111442335/11112222/2255	0	0	1	0	0	0	0	0	0	0	0	0
113311111122/11111122/5555	1	0	0	1	0	0	0	0	0	0	0	0	0		113311111122/11111122/5555	0	0	1	0	0	0	0	0	0	0	0	0
113311112335/11111122/2255	1	0	0	1	0	0	0	0	0	0	0	0	0		113311112335/11111122/2255	0	0	1	0	0	0	0	0	0	0	0	0
113311112233/11111122/5555	1	0	0	1	0	0	0	0	0	0	0	0	0		113311112233/11111122/5555	0	0	1	0	0	0	0	0	0	0	0	0
113314441155/11112233/5555	1	0	0	1	0	0	0	0	0	0	0	0	0		113314441155/11112233/5555	0	0	1	0	0	0	0	0	0	0	0	0
113311111155/11111122/5555	1	0	0	1	0	0	0	0	0	0	0	0	0		113311111155/11111122/5555	0	0	1	0	0	0	0	0	0	0	0	0
111111115555/11111111/2255	1	0	0	1	0	0	0	0	0	0	0	0	0		111111115555/11111111/2255	0	0	1	0	0	0	0	0	0	0	0	0
113411443355/11112233/2255	1	0	0	0	0	0	0	0	0	1	0	0	0		113411443355/11112233/2255	0	0	0	0	0	0	0	0	1	0	0	0
113311113355/11111111/2255	1	0	0	0	0	0	0	0	0	1	0	0	0		113311113355/11111111/2255	0	0	0	0	0	0	0	0	1	0	0	0
134411443355/11111122/2255	1	0	0	0	0	0	0	0	0	1	0	0	0		134411443355/11111122/2255	0	0	0	0	0	0	0	0	1	0	0	0
112311443355/11111122/2255	1	0	0	0	0	0	0	0	0	1	0	0	0		112311443355/11111122/2255	0	0	0	0	0	0	0	0	1	0	0	0
111114443355/11111122/2255	1	0	0	0	0	0	0	0	1	0	0	0	0		111114443355/11111122/2255	0	0	0	0	0	0	0	1	0	0	0	0
114411143355/11112233/2255	1	0	0	0	0	0	0	0	1	0	0	0	0		114411143355/11112233/2255	0	0	0	0	0	0	0	1	0	0	0	0
114411443355/11111223/2255	1	0	0	0	0	0	0	0	1	0	0	0	0		114411443355/11111223/2255	0	0	0	0	0	0	0	1	0	0	0	0
111411443355/11111223/2255	1	0	0	0	0	0	0	0	1	0	0	0	0		111411443355/11111223/2255	0	0	0	0	0	0	0	1	0	0	0	0
122311113355/11111122/2255	1	0	0	0	0	0	0	0	0	1	0	0	0		122311113355/11111122/2255	0	0	0	0	0	0	0	0	1	0	0	0
112411443355/11112233/2255	1	0	0	0	0	0	0	0	1	0	0	0	0		112411443355/11112233/2255	0	0	0	0	0	0	0	1	0	0	0	0
111211111155/11112233/2255	1	0	0	0	0	0	0	0	1	0	0	0	0		111211111155/11112233/2255	0	0	0	0	0	0	0	1	0	0	0	0
112411443355/11111122/2255	1	0	0	0	0	0	0	0	1	0	0	0	0		112411443355/11111122/2255	0	0	0	0	0	0	0	1	0	0	0	0
112411111155/11111122/2255	1	0	0	0	0	0	0	0	1	0	0	0	0		112411111155/11111122/2255	0	0	0	0	0	0	0	1	0	0	0	0
111411111155/11111223/2255	1	0	0	0	0	0	0	0	1	0	0	0	0		111411111155/11111223/2255	0	0	0	0	0	0	0	1	0	0	0	0
111111141155/11112233/2255	1	0	0	0	0	0	0	0	1	0	0	0	0		111111141155/11112233/2255	0	0	0	0	0	0	0	1	0	0	0	0
111111111235/11112233/2255	1	0	0	0	0	0	0	0	1	0	0	0	0		111111111235/11112233/2255	0	0	0	0	0	0	0	1	0	0	0	0
111111112335/11112233/2255	1	0	0	0	0	0	0	0	1	0	0	0	0		111111112335/11112233/2255	0	0	0	0	0	0	0	1	0	0	0	0
114411111235/11112233/2255	1	0	0	0	0	0	0	0	1	0	0	0	0		114411111235/11112233/2255	0	0	0	0	0	0	0	1	0	0	0	0
111111111125/11112233/2255	1	0	0	0	0	0	0	0	1	0	0	0	0		111111111125/11112233/2255	0	0	0	0	0	0	0	1	0	0	0	0
124411111155/11111122/2255	1	0	0	0	0	0	0	0	1	0	0	0	0		124411111155/11111122/2255	0	0	0	0	0	0	0	1	0	0	0	0
111411441355/11111122/2255	1	0	0	0	0	0	0	0	1	0	0	0	0		111411441355/11111122/2255	0	0	0	0	0	0	0	1	0	0	0	0
111111141355/11111223/2255	1	0	0	0	0	0	0	0	1	0	0	0	0		111111141355/11111223/2255	0	0	0	0	0	0	0	1	0	0	0	0
111111141355/11111122/2255	1	0	0	0	0	0	0	0	1	0	0	0	0		111111141355/11111122/2255	0	0	0	0	0	0	0	1	0	0	0	0
114411115555/11111122/2255	1	0	0	0	1	0	0	0	0	0	0	0	0		114411115555/11111122/2255	0	0	0	1	0	0	0	0	0	0	0	0
111111882233/11111122/2255	1	0	0	1	0	0	0	0	0	0	0	0	0		111111882233/11111122/2255	0	0	1	0	0	0	0	0	0	0	0	0
111111442235/11111122/2255	1	0	0	0	0	1	0	0	0	0	0	0	0		111111442235/11111122/2255	0	0	0	0	1	0	0	0	0	0	0	0
114411443355/11112222/2255	1	0	0	0	0	1	0	0	0	0	0	0	0		114411443355/11112222/2255	0	0	0	0	1	0	0	0	0	0	0	0
111111115555/11112222/2255	1	0	0	0	0	1	0	0	0	0	0	0	0		111111115555/11112222/2255	0	0	0	0	1	0	0	0	0	0	0	0
111111442222/11112222/2255	1	0	0	0	0	1	0	0	0	0	0	0	0		111111442222/11112222/2255	0	0	0	0	1	0	0	0	0	0	0	0
112211115555/11111122/2255	1	0	0	0	0	1	0	0	0	0	0	0	0		112211115555/11111122/2255	0	0	0	0	1	0	0	0	0	0	0	0
114411112233/11111122/2255	1	0	0	0	0	1	0	0	0	0	0	0	0		114411112233/11111122/2255	0	0	0	0	1	0	0	0	0	0	0	0
111111441355/11112222/2255	1	1	0	0	0	0	0	0	0	0	0	0	0		111111441355/11112222/2255	1	0	0	0	0	0	0	0	0	0	0	0
114411445555/11111111/2255	1	1	0	0	0	0	0	0	0	0	0	0	0		114411445555/11111111/2255	1	0	0	0	0	0	0	0	0	0	0	0
111114441155/11112222/2255	1	1	0	0	0	0	0	0	0	0	0	0	0		111114441155/11112222/2255	1	0	0	0	0	0	0	0	0	0	0	0
114411441155/11111122/4455	1	1	0	0	0	0	0	0	0	0	0	0	0		114411441155/11111122/4455	1	0	0	0	0	0	0	0	0	0	0	0
114411441155/11112222/5555	1	1	0	0	0	0	0	0	0	0	0	0	0		114411441155/11112222/5555	1	0	0	0	0	0	0	0	0	0	0	0
111111441177/11112233/2255	1	0	0	1	0	0	0	0	0	0	0	0	0		111111441177/11112233/2255	0	0	1	0	0	0	0	0	0	0	0	0
113311143355/11111122/2255	1	0	0	1	0	0	0	0	0	0	0	0	0		113311143355/11111122/2255	0	0	1	0	0	0	0	0	0	0	0	0
111111142335/11111122/2255	1	0	0	0	0	1	0	0	0	0	0	0	0		111111142335/11111122/2255	0	0	0	0	1	0	0	0	0	0	0	0
113311111122/11112233/2255	1	0	0	1	0	0	0	0	0	0	0	0	0		113311111122/11112233/2255	0	0	1	0	0	0	0	0	0	0	0	0
113311441122/11112233/2255	1	0	0	1	0	0	0	0	0	0	0	0	0		113311441122/11112233/2255	0	0	1	0	0	0	0	0	0	0	0	0
111111441155/11111122/2225	1	0	0	0	0	0	0	0	0	0	1	0	0		111111441155/11111122/2225	0	0	0	0	0	0	0	0	0	1	0	0
112211441155/11111122/4455	1	0	0	1	0	0	0	0	0	0	0	0	0		112211441155/11111122/4455	0	0	1	0	0	0	0	0	0	0	0	0
112211442335/11111122/2255	1	0	0	1	0	0	0	0	0	0	0	0	0		112211442335/11111122/2255	0	0	1	0	0	0	0	0	0	0	0	0
113311113355/11111122/5555	1	0	0	1	0	0	0	0	0	0	0	0	0		113311113355/11111122/5555	0	0	1	0	0	0	0	0	0	0	0	0
113311445555/11112233/2255	1	0	0	1	0	0	0	0	0	0	0	0	0		113311445555/11112233/2255	0	0	1	0	0	0	0	0	0	0	0	0
112211442355/11111122/2255	1	0	0	0	0	0	1	0	0	0	0	0	0		112211442355/11111122/2255	0	0	0	0	0	1	0	0	0	0	0	0
111111442233/11111122/5555	4	0	0	3	0	0	1	0	0	0	0	0	0		111111442233/11111122/5555	0	0	0.75	0	0	0.25	0	0	0	0	0	0
111111442355/11111122/2255	1	0	0	1	0	0	0	0	0	0	0	0	0		111111442355/11111122/2255	0	0	1	0	0	0	0	0	0	0	0	0
111111441235/11111122/2255	1	0	0	0	0	0	1	0	0	0	0	0	0		111111441235/11111122/2255	0	0	0	0	0	1	0	0	0	0	0	0
112211112335/11111122/2255	1	0	0	0	0	0	1	0	0	0	0	0	0		112211112335/11111122/2255	0	0	0	0	0	1	0	0	0	0	0	0
111111111223/11111122/2255	1	0	0	0	0	0	1	0	0	0	0	0	0		111111111223/11111122/2255	0	0	0	0	0	1	0	0	0	0	0	0
113311442233/11112233/2255	1	0	1	0	0	0	0	0	0	0	0	0	0		113311442233/11112233/2255	0	1	0	0	0	0	0	0	0	0	0	0
111144991155/11112233/2255	1	0	0	0	0	0	1	0	0	0	0	0	0		111144991155/11112233/2255	0	0	0	0	0	1	0	0	0	0	0	0
111111115577/11111122/2255	1	0	0	0	0	0	1	0	0	0	0	0	0		111111115577/11111122/2255	0	0	0	0	0	1	0	0	0	0	0	0
111111111235/11111122/2255	1	0	0	0	0	0	1	0	0	0	0	0	0		111111111235/11111122/2255	0	0	0	0	0	1	0	0	0	0	0	0
111111223355/11111122/2255	1	0	0	0	0	0	1	0	0	0	0	0	0		111111223355/11111122/2255	0	0	0	0	0	1	0	0	0	0	0	0
111111441122/11112233/5555	1	0	0	0	0	0	0	0	0	0	0	1	0		111111441122/11112233/5555	0	0	0	0	0	0	0	0	0	0	1	0
111111112255/11112222/2255	1	0	0	0	0	0	1	0	0	0	0	0	0		111111112255/11112222/2255	0	0	0	0	0	1	0	0	0	0	0	0
111111442355/11112222/2255	1	0	0	0	0	0	1	0	0	0	0	0	0		111111442355/11112222/2255	0	0	0	0	0	1	0	0	0	0	0	0
111111441125/11112222/2255	1	0	0	0	0	0	1	0	0	0	0	0	0		111111441125/11112222/2255	0	0	0	0	0	1	0	0	0	0	0	0
112211441122/11112222/2255	1	0	0	0	0	0	1	0	0	0	0	0	0		112211441122/11112222/2255	0	0	0	0	0	1	0	0	0	0	0	0
111111442355/11112233/2255	1	0	0	1	0	0	0	0	0	0	0	0	0		111111442355/11112233/2255	0	0	1	0	0	0	0	0	0	0	0	0
111133443355/11111122/2255	1	0	0	1	0	0	0	0	0	0	0	0	0		111133443355/11111122/2255	0	0	1	0	0	0	0	0	0	0	0	0
111111441111/11112233/2255	1	0	0	1	0	0	0	0	0	0	0	0	0		111111441111/11112233/2255	0	0	1	0	0	0	0	0	0	0	0	0
113311883355/11111122/2255	1	0	0	1	0	0	0	0	0	0	0	0	0		113311883355/11111122/2255	0	0	1	0	0	0	0	0	0	0	0	0
111122441122/11112233/2255	1	0	0	0	0	0	0	1	0	0	0	0	0		111122441122/11112233/2255	0	0	0	0	0	0	1	0	0	0	0	0
111111443355/11111133/2255	1	0	0	0	0	0	0	1	0	0	0	0	0		111111443355/11111133/2255	0	0	0	0	0	0	1	0	0	0	0	0
111144771155/11111122/2255	1	0	0	0	0	0	0	1	0	0	0	0	0		111144771155/11111122/2255	0	0	0	0	0	0	1	0	0	0	0	0
111122222222/11111111/2255	1	0	0	0	0	0	0	1	0	0	0	0	0		111122222222/11111111/2255	0	0	0	0	0	0	1	0	0	0	0	0
111122441122/11111111/2255	1	0	0	0	0	0	0	1	0	0	0	0	0		111122441122/11111111/2255	0	0	0	0	0	0	1	0	0	0	0	0
111111221155/11111122/2255	1	0	0	0	0	0	0	1	0	0	0	0	0		111111221155/11111122/2255	0	0	0	0	0	0	1	0	0	0	0	0
111122443355/11111111/2255	1	0	0	0	0	0	0	1	0	0	0	0	0		111122443355/11111111/2255	0	0	0	0	0	0	1	0	0	0	0	0
111122222233/11111111/2255	1	0	0	0	0	0	0	1	0	0	0	0	0		111122222233/11111111/2255	0	0	0	0	0	0	1	0	0	0	0	0
111122442255/11111122/2255	1	0	0	0	0	0	0	1	0	0	0	0	0		111122442255/11111122/2255	0	0	0	0	0	0	1	0	0	0	0	0
224411443355/11111122/2255	1	0	0	0	0	0	0	0	1	0	0	0	0		224411443355/11111122/2255	0	0	0	0	0	0	0	1	0	0	0	0
334411443355/11111111/2255	1	0	0	0	0	0	0	0	0	1	0	0	0		334411443355/11111111/2255	0	0	0	0	0	0	0	0	1	0	0	0
334411113355/11111122/2255	1	0	0	0	0	0	0	0	0	1	0	0	0		334411113355/11111122/2255	0	0	0	0	0	0	0	0	1	0	0	0
111111115555/11111122/2256	1	0	0	0	0	0	0	1	0	0	0	0	0		111111115555/11111122/2256	0	0	0	0	0	0	1	0	0	0	0	0
111111113355/11111122/2256	1	0	0	0	0	0	0	1	0	0	0	0	0		111111113355/11111122/2256	0	0	0	0	0	0	1	0	0	0	0	0
111144773355/11111122/2256	1	0	0	0	0	0	0	1	0	0	0	0	0		111144773355/11111122/2256	0	0	0	0	0	0	1	0	0	0	0	0
111177772222/11111122/2256	1	0	0	0	0	0	0	1	0	0	0	0	0		111177772222/11111122/2256	0	0	0	0	0	0	1	0	0	0	0	0
111111111122/11111122/2256	1	0	0	0	0	0	0	1	0	0	0	0	0		111111111122/11111122/2256	0	0	0	0	0	0	1	0	0	0	0	0
113311443355/11111122/2266	1	0	0	1	0	0	0	0	0	0	0	0	0		113311443355/11111122/2266	0	0	1	0	0	0	0	0	0	0	0	0
111111441223/11111122/2256	1	0	0	1	0	0	0	0	0	0	0	0	0		111111441223/11111122/2256	0	0	1	0	0	0	0	0	0	0	0	0
111111441355/11111122/2266	1	0	0	1	0	0	0	0	0	0	0	0	0		111111441355/11111122/2266	0	0	1	0	0	0	0	0	0	0	0	0
114411441155/11112222/2256	3	3	0	0	0	0	0	0	0	0	0	0	0		114411441155/11112222/2256	1	0	0	0	0	0	0	0	0	0	0	0
111111111125/11111122/2256	1	0	0	0	0	0	0	0	1	0	0	0	0		111111111125/11111122/2256	0	0	0	0	0	0	0	1	0	0	0	0
111111445555/11112233/2266	1	0	0	1	0	0	0	0	0	0	0	0	0		111111445555/11112233/2266	0	0	1	0	0	0	0	0	0	0	0	0
111144441155/11112222/2266	1	1	0	0	0	0	0	0	0	0	0	0	0		111144441155/11112222/2266	1	0	0	0	0	0	0	0	0	0	0	0
114411441155/11111122/2256	1	1	0	0	0	0	0	0	0	0	0	0	0		114411441155/11111122/2256	1	0	0	0	0	0	0	0	0	0	0	0
111111441155/11111111/6666	1	0	0	1	0	0	0	0	0	0	0	0	0		111111441155/11111111/6666	0	0	1	0	0	0	0	0	0	0	0	0
111111442222/11111122/2256	1	1	0	0	0	0	0	0	0	0	0	0	0		111111442222/11111122/2256	1	0	0	0	0	0	0	0	0	0	0	0
114411441155/11111111/2266	1	0	0	1	0	0	0	0	0	0	0	0	0		114411441155/11111111/2266	0	0	1	0	0	0	0	0	0	0	0	0
111111113355/11112233/6666	1	0	0	0	1	0	0	0	0	0	0	0	0		111111113355/11112233/6666	0	0	0	1	0	0	0	0	0	0	0	0
111111111355/11111122/2256	1	0	0	0	1	0	0	0	0	0	0	0	0		111111111355/11111122/2256	0	0	0	1	0	0	0	0	0	0	0	0
111111115555/11111122/2266	1	0	0	0	0	0	1	0	0	0	0	0	0		111111115555/11111122/2266	0	0	0	0	0	1	0	0	0	0	0	0
112211115555/11111122/2266	1	0	0	0	0	0	1	0	0	0	0	0	0		112211115555/11111122/2266	0	0	0	0	0	1	0	0	0	0	0	0
111111441125/11111122/2266	1	0	0	0	0	0	1	0	0	0	0	0	0		111111441125/11111122/2266	0	0	0	0	0	1	0	0	0	0	0	0
111111112335/11111122/2256	1	0	0	0	0	0	1	0	0	0	0	0	0		111111112335/11111122/2256	0	0	0	0	0	1	0	0	0	0	0	0
111111113355/11112222/2266	1	0	0	0	0	0	0	0	0	0	0	1	0		111111113355/11112222/2266	0	0	0	0	0	0	0	0	0	0	1	0
113311111155/11112222/2266	1	0	0	0	0	0	0	0	0	0	0	1	0		113311111155/11112222/2266	0	0	0	0	0	0	0	0	0	0	1	0
111111112255/11111122/2266	1	0	0	1	0	0	0	0	0	0	0	0	0		111111112255/11111122/2266	0	0	1	0	0	0	0	0	0	0	0	0
111111221122/11111111/2256	1	0	0	0	0	0	0	1	0	0	0	0	0		111111221122/11111111/2256	0	0	0	0	0	0	1	0	0	0	0	0
111111222222/11111111/2266	1	0	0	0	0	0	0	1	0	0	0	0	0		111111222222/11111111/2266	0	0	0	0	0	0	1	0	0	0	0	0
111122441155/11111122/2266	1	0	0	0	0	0	0	1	0	0	0	0	0		111122441155/11111122/2266	0	0	0	0	0	0	1	0	0	0	0	0
224411111155/11111122/2266	1	0	0	0	0	0	1	0	0	0	0	0	0		224411111155/11111122/2266	0	0	0	0	0	1	0	0	0	0	0	0
111144442233/11112233/2299	1	0	0	1	0	0	0	0	0	0	0	0	0		111144442233/11112233/2299	0	0	1	0	0	0	0	0	0	0	0	0
111111113355/11112233/2299	1	0	0	1	0	0	0	0	0	0	0	0	0		111111113355/11112233/2299	0	0	1	0	0	0	0	0	0	0	0	0
111111443355/11111122/2299	1	1	0	0	0	0	0	0	0	0	0	0	0		111111443355/11111122/2299	1	0	0	0	0	0	0	0	0	0	0	0

## Sheet: TABLE S5a
Supplementary Table S5a Frequencies of complete multilocus genotypes of Capsella bursa-pastoris corresponding between regions. The 18 most common genotypes of 383 are shown in detail (the rest summarized in „others“). Frequencies depicted with .000 are <.001. Entries with dash whenever allele not detected. n number of individuals studied. †: Multilocus Mediterranean Genotype (MMG). IBE: Iberian P…
		Native							Introduced
Genotype	F	IBE	BRT	M+WE	MED	SCN	EEU	ASIA	CAL	NAM	M+SA	AUS	AFR
Total	n = 8076	n = 1102	n = 165	n = 1641	n = 592	n = 468	n = 677	n = 281	n = 1203	n = 189	n = 423	n = 943	n = 392
	n = 5658	n = 770	n = 149	n = 1047	n = 309	n = 317	n = 302	n = 92	n = 993	n = 114	n = 356	n = 818	n = 391
18 most common genotypes	.701	.136	.020	.203	.073	.058	.084	.035	.149	.023	.052	.117	.049
111111441155/11112222/2222†	.182	.102	.001	.002	.012	-	.009	.001	.595	.033	.144	.067	.035
111111443355/11111122/2255	.068	.011	.078	.300	.137	.175	.007	.024	.119	.011	.061	.076	-
111111441155/11112222/2255	.051	.149	-	-	.104	-	.046	-	.005	-	.019	.214	.463
111111441155/11111122/2255	.049	.316	.023	.110	.030	.008	.055	.038	.005	.005	.010	.090	.311
111111113355/11112233/2255	.037	-	.003	.878	.003	.014	.034	-	-	.014	.051	.003	-
111111441155/11112233/2255	.036	.007	.007	.703	.106	-	.075	.007	.014	.014	.020	.048	-
111111113355/11111122/2255	.034	.004	.088	.474	.113	.073	.058	.011	.011	.055	.088	.026	-
111111445555/11111122/2255	.034	.004	.015	.096	.033	.577	.033	.173	-	.004	.033	.033	-
111111441155/11112222/2266	.031	.311	.071	.012	.146	-	-	-	.016	-	.020	.386	.039
111111443355/11112233/2255	.028	.004	.103	.429	.103	.004	-	.004	.027	.045	.103	.179	-
111111441155/11111122/2222	.025	.359	.030	.040	.010	-	-	.005	-	-	-	.510	.045
111111441155/11111122/2266	.025	.480	-	.005	.035	.015	.202	-	.071	-	.015	.167	.010
111111115555/11111122/2255	.021	-	.029	.157	-	.122	.634	.035	-	-	-	.023	-
114411441155/11111122/2266	.020	.037	.037	.012	-	-	-	-	-	-	-	.895	.019
114411441155/11112222/2266	.017	.385	.015	.148	.022	-	-	-	-	.030	.007	.393	-
111111111155/11111122/2255	.016	-	.038	.344	.015	.069	.282	.023	.107	.023	.008	.092	-
114411441155/11112222/2255	.014	.354	-	.080	.133	-	-	-	-	.142	.097	.195	-
114411441155/11111122/2255	.012	.796	-	.020	-	.020	.010	-	.020	-	-	.133	-
	n = 2418	n = 332	n = 16	n =594	n = 283	n = 151	n = 375	n = 189	n = 210	n = 75	n = 67	n = 125	n = 1
others	.299	.137	.007	.246	.117	.062	.155	.078	.087	.031	.028	.052	.000

## Sheet: TABLE S5b
Supplementary Table S5b Frequencies of complete multilocus genotypes of Capsella bursa-pastoris corresponding within regions. The 18 most common genotypes of 383 are shown in detail (the rest summarized in „others“). Frequencies depicted with .000 are <.001. Entries with dash whenever allele not detected. n number of individuals studied. †: Multilocus Mediterranean Genotype (MMG). IBE: Iberian Pe…
		Native							Introduced
Genotype	f	IBE	BRT	M+WE	MED	SCN	EEU	ASIA	CAL	NAM	M+SA	AUS	AFR
Total	n = 8076	n = 1102	n = 165	n = 1641	n = 592	n = 468	n = 677	n = 281	n = 1203	n = 189	n = 423	n = 943	n = 392
	n = 5658	n = 770	n = 149	n = 1047	n = 309	n = 317	n = 302	n = 92	n = 993	n = 114	n = 356	n = 818	n = 391
18 most common genotypes	.701	.699	.903	.638	.522	.667	.446	.327	.825	.603	.842	.867	.998
111111441155/11112222/2222†	.182	.136	.006	.002	.029	-	.019	.004	.728	.259	.501	.105	.130
111111443355/11111122/2255	.068	.005	.261	.101	.128	.207	.006	.046	.055	.032	.080	.045	-
111111441155/11112222/2255	.051	.056	-	-	.073	-	.028	-	.002	-	.019	.094	.490
111111441155/11111122/2255	.049	.114	.055	.027	.020	.006	.032	.053	.002	.011	.009	.038	.316
111111113355/11112233/2255	.037	-	.006	.158	.002	.009	.015	-	-	.021	.035	.001	-
111111441155/11112233/2255	.036	.002	.012	.126	.052	-	.032	.007	.003	.021	.014	.015	-
111111113355/11111122/2255	.034	.001	.145	.079	.052	.043	.024	.011	.002	.079	.057	.007	-
111111445555/11111122/2255	.034	.001	.024	.016	.015	.335	.013	.167	-	.005	.021	.010	-
111111441155/11112222/2266	.031	.072	.109	.002	.063	-	-	-	.003	-	.012	.104	.026
111111443355/11112233/2255	.028	.001	.139	.059	.039	.002	-	.004	.005	.053	.054	.042	-
111111441155/11111122/2222	.025	.064	.036	.005	.003	-	-	.004	-	-	-	.107	.023
111111441155/11111122/2266	.025	.086	-	.001	.012	.006	.059	-	.012	-	.007	.035	.005
111111115555/11111122/2255	.021	-	.030	.016	-	.045	.161	.021	-	-	-	.004	-
114411441155/11111122/2266	.020	.005	.036	.001	-	-	-	-	-	-	-	.154	.008
114411441155/11112222/2266	.017	.047	.012	.012	.005	-	-	-	-	.021	.002	.056	-
111111111155/11111122/2255	.016	-	.030	.027	.003	.019	.055	.011	.012	.016	.002	.013	-
114411441155/11112222/2255	.014	.036	-	.005	.025	-	-	-	-	.085	.026	.023	-
114411441155/11111122/2255	.012	.071	-	.001	-	.004	.001	-	.002	-	-	.014	-
Others	n = 2418	n = 332	n = 16	n =594	n = 283	n = 151	n = 375	n = 189	n = 210	n = 75	n = 67	n = 125	n = 1
	.299	.301	.097	.362	.478	.323	.554	.673	.175	.397	.158	.133	.003

## Sheet: TABLE S6
Supplementary Table S6 Genotype diversity of Capsella bursa-pastoris. Numbers of different genotypes at single loci and multilocus associations are given in total and per region, in brackets number of ‘endemic’ genotypes. Colors refer to the number of genotypes, the darker the color the higher the number. Order statistics from high (order 1) to low (order 12) is given in the bottom line. For nome…
		native							new
	n Genotypes	IBE	BRT	M+WE	MED	SCN	EEU	ASIA	CAL	NAM	M+SA	AUS	AFR
AAT1	11	4 (0)	3 (0)	7 (2)	5 (0)	6 (0)	4 (0)	4 (0)	6 (0)	8 (1)	3 (0)	3 (0)	2 (0)
AAT1+2	32	8 (0)	7 (0)	18 (4)	12 (2)	11 (0)	12 (3)	12 (2)	10 (0)	15 (3)	8 (0)	6 (0)	2 (0)
AAT1+2+3	121	24 (6)	12 (0)	70 (30)	27 (4)	29 (1)	39 (11)	33 (11)	20 (0)	32 (8)	10 (1)	18 (0)	2 (0)
AAT1+2+3+GDH2	169	35 (8)	22 (1)	91 (39)	35 (4)	41 (5)	58 (15)	45 (15)	27 (3)	33 (6)	18 (0)	29 (2)	3 (0)
AAT1+2+3+LAP3	196	43 (13)	16 (1)	105 (51)	41 (6)	41 (4)	67 (22)	40 (14)	25 (1)	32 (7)	17 (1)	33 (2)	4 (0)
AAT1+2+GDH2	68	17 (3)	12 (0)	35 (9)	25 (5)	17 (0)	21 (3)	22 (5)	16 (1)	24 (5)	13 (1)	14 (1)	3 (0)
AAT1+2+LAP3	76	21 (6)	10 (0)	41 (17)	24 (1)	21 (3)	22 (4)	19 (3)	15 (1)	18 (3)	14 (1)	14 (1)	4 (0)
AAT1+3	55	17 (4)	8 (0)	34 (12)	18 (3)	16 (0)	18 (2)	11 (1)	12 (0)	21 (6)	6 (0)	11 (0)	2 (0)
AAT1+3+GDH2	93	30 (5)	15 (0)	59 (22)	27 (1)	24 (1)	34 (3)	24 (3)	18 (1)	25 (5)	14 (0)	22 (1)	3 (0)
AAT1+3+LAP3	111	38 (10)	13 (1)	70 (29)	29 (2)	26 (2)	40 (9)	19 (1)	19 (1)	21 (4)	13 (0)	22 (1)	4 (0)
AAT1+GDH2	27	12 (2)	9 (0)	16 (2)	12 (1)	9 (0)	10 (0)	9 (0)	8 (0)	16 (4)	7 (0)	10 (1)	3 (0)
AAT1+LAP3	34	16 (5)	6 (0)	21 (8)	11 (0)	12 (1)	10 (1)	8 (0)	9 (1)	10 (1)	7 (0)	9 (0)	4 (0)
AAT2	13	3 (0)	4 (0)	8 (1)	4 (0)	4 (0)	7 (3)	8 (2)	3 (0)	3 (0)	4 (0)	2 (0)	1 (0)
AAT2+3	55	13 (2)	8 (0)	30 (11)	15 (2)	14 (0)	24 (8)	26 (10)	9 (0)	9 (0)	9 (1)	12 (0)	1 (0)
AAT2+3+GDH2	102	25 (4)	18 (0)	56 (17)	30 (2)	30 (3)	44 (13)	45 (17)	15 (0)	13 (0)	17 (0)	20 (0)	2 (0)
AAT2+3+LAP3	111	29 (5)	13 (0)	64 (21)	28 (3)	28 (1)	48 (13)	37 (14)	16 (1)	13 (0)	15 (1)	26 (1)	3 (0)
AAT2+GDH2	34	9 (1)	8 (0)	18 (5)	16 (3)	9 (0)	13 (3)	19 (5)	7 (0)	7 (0)	10 (1)	7 (0)	2 (0)
AAT2+LAP3	34	11 (1)	6 (0)	22 (5)	12 (0)	12 (1)	13 (3)	15 (2)	7 (1)	6 (0)	10 (1)	7 (0)	3 (0)
AAT3	17	9 (1)	5 (0)	12 (2)	9 (1)	7 (0)	9 (2)	8 (1)	5 (0)	6 (0)	5 (0)	7 (0)	1 (0)
AAT3+GDH2	44	21 (1)	11 (0)	32 (7)	19 (1)	15 (0)	22 (2)	22 (3)	11 (1)	8 (0)	12 (0)	14 (0)	2 (0)
AAT3+LAP3	50	25 (2)	10 (0)	38 (9)	18 (1)	15 (0)	26 (4)	16 (1)	12 (1)	10 (0)	10 (0)	16 (0)	3 (0)
GDH2	6	4 (0)	5 (0)	5 (0)	6 (0)	4 (0)	4 (0)	6 (0)	3 (0)	4 (0)	4 (0)	4 (0)	2 (0)
LAP3	9	7 (0)	3 (0)	8 (1)	5 (0)	5 (0)	4 (0)	4 (0)	4 (1)	4 (0)	4 (0)	4 (0)	3 (0)
Multilocus	383	73 (31)	26 (1)	157 (75)	60 (16)	61 (13)	108 (46)	66 (30)	60 (29)	40 (12)	32 (3)	54 (7)	8 (0)
sum		494 (110)	250 (4)	1017 (379)	488 (58)	457 (35)	657 (170)	518 (140)	337 (43)	378 (65)	262 (11)	364 (17)	67 (0)
Rank order		4	11	1	5	6	2	3	9	7	10	8	12

## Sheet: TABLE S7
Supplementary Table S7 Results of the Mantel test of Capsella bursa-pastoris populations. All calculations with 999 permutations.
Results of the Mantel tests. All calculations with 999 permutations
Region	n	Rxy	P
IBE	1102	0.042	0.01
BRT	165	0.069	0.016
M+WE	1641	0.184	0.001
MED	592	0.131	0.001
SCN	468	0.484	0.001
EEU	667	0.241	0.001
ASIA	281	0.136	0.001
CAL	1203	0.178	0.001
NAM	189	0.232	0.001
M+SA	423	-0.077	0.001
AUS	943	0.158	0.001
AFR	392	0.162	0.001
all	8076	-0.019	0.001
n number of samples
